# Supplementary material for: Identification of Gene Regulatory Network for Nitrogen-Promoted Tiller Regrowth in Perennial Rice
Source: Rice (N Y). 2026 Apr 28;19:39. doi: 10.1186/s12284-026-00901-z (PMC13269578; doi:10.1186/s12284-026-00901-z)
Supplement: Supplementary file 2 — Supplementary Material 2. [file 12284_2026_901_MOESM2_ESM.xlsx]

## Sheet: Supplementary Table 1
Table S1. Filtered sequencing sample data at 1 day before fertilization
Sample	Raw-reads	Clean-reads (%)	CleanData(bp)	Error-rate (%)	LowQuality (%)	Q20 (%)	Q30 (%)	GC-pct (%)
MH63-1	43193818	42949182 (99.43%)	6419846257	23684 (0.05%)	214744 (0.50%)	0.9764	0.9355	0.5095
MH63-2	36066510	35858926 (99.42%)	5358951813	21218 (0.06%)	181044 (0.50%)	0.9765	0.9364	0.5152
MH63-3	44560520	44287378 (99.39%)	6613857945	26096 (0.06%)	241936 (0.54%)	0.978	0.9392	0.5176
RD23-1	42087214	41827348 (99.38%)	6242727816	26024 (0.06%)	227768 (0.54%)	0.9762	0.9355	0.5172
RD23-2	37056726	36838558 (99.41%)	5486691334	27006 (0.07%)	185758 (0.50%)	0.9776	0.9383	0.5161
RD23-3	38707244	38482496 (99.42%)	5751356441	21648 (0.06%)	197650 (0.51%)	0.9756	0.934	0.5113
Yunda107-1	43418456	43214604 (99.53%)	6448764435	14024 (0.03%)	182736 (0.42%)	0.9768	0.9352	0.5088
Yunda107-2	38718952	38508212 (99.46%)	5752750138	13624 (0.04%)	191724 (0.50%)	0.9761	0.9349	0.5111
Yunda107-3	42370610	42119132 (99.41%)	6283761093	16082 (0.04%)	229186 (0.54%)	0.9769	0.9374	0.5213
Yunda109-1	39829718	39599980 (99.42%)	5909210034	14026 (0.04%)	210194 (0.53%)	0.9759	0.9348	0.5138
Yunda109-2	36963920	36759882 (99.45%)	5485445718	12400 (0.03%)	186392 (0.50%)	0.9764	0.9359	0.5079
Yunda109-3	44299950	44063114 (99.47%)	6589626450	12732 (0.03%)	217734 (0.49%)	0.9759	0.9349	0.5135
PR23-1	40176178	39943978 (99.42%)	5967296285	17258 (0.04%)	209844 (0.52%)	0.9764	0.935	0.5147
PR23-2	40051288	39832194 (99.45%)	5950480702	15732 (0.04%)	197666 (0.49%)	0.9766	0.9361	0.5092
PR23-3	36735170	36533570 (99.45%)	5445739520	17488 (0.05%)	178818 (0.49%)	0.9771	0.9371	0.5054
PR25-1	38123514	37894214 (99.40%)	5643376445	18806 (0.05%)	205132 (0.54%)	0.9754	0.9337	0.5041
PR25-2	37867466	37655244 (99.44%)	5615919442	15410 (0.04%)	191526 (0.51%)	0.9754	0.9336	0.5059
PR25-3	43050402	42799612 (99.42%)	6375294979	20352 (0.05%)	225092 (0.52%)	0.9763	0.9363	0.5113

## Sheet: Supplementary Table 2
Table S2. Filtered sequencing sample data 7 days after fertilization
Sample	Raw-reads	Clean-reads (%)	CleanData(bp)	Error-rate (%)	LowQuality (%)	Q20 (%)	Q30 (%)	GC-pct (%)
MH63-1	38813738	38578774 (99.39%)	5766022765	13838 (0.04%)	215566 (0.56%)	0.9759	0.9347	0.5181
MH63-2	45433444	45180888 (99.44%)	6742635494	14298 (0.03%)	230264 (0.51%)	0.9747	0.9323	0.516
MH63-3	45077230	44820766 (99.43%)	6693139758	14166 (0.03%)	236240 (0.52%)	0.9754	0.9337	0.5172
RD23-1	38971724	38761366 (99.46%)	5790140275	13390 (0.03%)	191896 (0.49%)	0.9778	0.9379	0.508
RD23-2	39190990	38977962 (99.46%)	5824838477	12814 (0.03%)	195128 (0.50%)	0.9784	0.9396	0.5157
RD23-3	38971116	38747474 (99.43%)	5788770388	12898 (0.03%)	205274 (0.53%)	0.9775	0.9385	0.5167
Yunda107-1	37075098	36870630 (99.45%)	5514813701	12718 (0.03%)	186566 (0.50%)	0.9768	0.9363	0.5183
Yunda107-2	38769022	38565024 (99.47%)	5757592828	12834 (0.03%)	186028 (0.48%)	0.9773	0.9373	0.5177
Yunda107-3	41313108	41111832 (99.51%)	6134493256	13034 (0.03%)	182394 (0.44%)	0.9763	0.9354	0.5146
Yunda109-1	41790826	41579678 (99.49%)	6217053426	12098 (0.03%)	193050 (0.46%)	0.9773	0.9378	0.5161
Yunda109-2	38511968	38329866 (99.53%)	5733177372	9860 (0.03%)	167064 (0.43%)	0.9777	0.9375	0.5138
Yunda109-3	44324498	44083510 (99.46%)	6589843119	11692 (0.03%)	221594 (0.50%)	0.9745	0.9315	0.5159
PR23-1	40563990	40360714 (99.50%)	6035101875	15556 (0.04%)	182000 (0.45%)	0.9775	0.9383	0.5145
PR23-2	37717836	37529548 (99.50%)	5607401160	13956 (0.04%)	168824 (0.45%)	0.9792	0.9424	0.5169
PR23-3	36478488	36284100 (99.47%)	5412506737	14326 (0.04%)	175034 (0.48%)	0.9762	0.9353	0.5106
PR25-1	40714618	40509142 (99.50%)	6049776686	14044 (0.03%)	185456 (0.46%)	0.9776	0.9385	0.5118
PR25-2	41602766	41393056 (99.50%)	6187954656	13212 (0.03%)	190594 (0.46%)	0.9765	0.936	0.5101
PR25-3	39097090	38887050 (99.46%)	5813709354	12172 (0.03%)	192760 (0.49%)	0.9758	0.9335	0.5162

## Sheet: Supplementary Table 3
Table S3. Differentially expressed genes (DEGs) between perennial rice and annual rice at 1 day before fertilization
GeneID	MH63-vs-Yunda107-pvalue	MH63-vs-Yunda109-pvalue	RD23-vs-PR_Japonica-pvalue	RD23-vs-PR_Indica-pvalue
Os01g0102000	0.000445406394818221	2.0853550853102e-05	4.84528103245296e-15	4.51035762133479e-07
Os01g0102700	0.00327767568160373	0.00619344273360438	5.89057172728436e-08	2.07661060450659e-06
Os01g0105900	2.59950035365814e-10	0.0122567161952811	8.83123421808181e-20	0.000383920342003524
Os01g0108600	0.00352554183004355	0.000551693594906034	2.78716712173821e-11	0.0348681735535133
Os01g0109000	0.00148726750551622	0.0060124677093451	1.23526988105557e-18	1.43288872694113e-22
Os01g0110100	3.05587059556545e-08	1.18550507281875e-13	2.2185948887754e-07	1.17291429252932e-11
Os01g0112000	6.11196301009539e-08	5.72331914508933e-08	9.38419317775321e-07	1.21077114595233e-08
Os01g0113350	2.39833714371074e-17	0.0075578973275942	1.80779234266517e-10	0.000192798546142382
Os01g0113500	0.0193483154654126	0.0240718470879343	0.000718680184392786	0.0374144238429801
Os01g0113700	2.84078376829155e-10	0.0203042142605239	2.95962712766222e-20	8.21564153741562e-05
Os01g0113800	0.000454943925127458	0.0253199332487701	1.55056289421294e-09	0.000995103040727665
Os01g0115900	6.15419793216977e-15	0.0267944504106515	1.69236307978812e-11	1.13066259374078e-05
Os01g0118300	0.00554300277111389	0.00325181353066353	5.40129564400028e-07	0.000185443457459201
Os01g0118700	0.0364035726317411	0.00942725246266343	0.00215632852334294	0.000105759263502224
Os01g0119100	3.26323583806345e-07	0.000237403492996753	1.98460573540678e-63	1.66341636929075e-42
Os01g0120600	0.00102072566765314	0.00408113419064406	4.22596076487424e-17	4.99746130303572e-10
Os01g0121300	0.000231428881781468	0.00301238376838202	2.16433123038997e-47	4.26195507358225e-24
Os01g0121500	0.0220336125621718	0.00186297739301929	2.70025946883719e-09	4.64536136544354e-06
Os01g0121600	0.000417880710032271	1.79086345136957e-05	2.09604354450946e-20	2.79821066977986e-28
Os01g0124200	7.52957366030536e-06	3.9862312045285e-07	2.65491210738729e-23	5.03747465455565e-09
Os01g0126401	7.32715408095157e-07	0.0210782389462247	0.0282347505070573	3.28713306411559e-05
Os01g0126900	3.71635452091174e-05	0.00148012930072729	1.09408196943206e-07	0.00170292502077173
Os01g0127600	2.23304290874331e-13	6.91695719943798e-09	2.79353252980253e-28	0.000345782483633617
Os01g0128400	0.002810705006423	0.00188582843748356	8.68249929012824e-31	3.64555306075516e-26
Os01g0129600	0.00221714130498313	0.00698220772586101	7.66083616573351e-19	2.48274387809573e-11
Os01g0130900	4.98436460000781e-05	0.000477307309845063	1.9964220058007e-10	4.41367972903265e-28
Os01g0132000	0.00129095445705293	0.0029152597615813	7.66967309416986e-18	6.64202524032953e-28
Os01g0133100	0.0221949474450893	0.000262294699824845	1.46450554042949e-07	0.0055298565916087
Os01g0140500	2.22864979662715e-12	3.47272649193273e-09	0.00147061331747827	1.52545376968199e-24
Os01g0140700	0.00746973441544092	0.0111951468135488	4.62958971953826e-27	2.64189062220784e-34
Os01g0144000	0.00596985496100494	0.0336372015335276	5.87083889922775e-43	2.00824617752313e-36
Os01g0159300	0.0232186623546704	0.0360559230992699	5.27125710587226e-08	1.283471084707e-05
Os01g0159400	0.00187900864503008	0.000169196903574636	1.29046024902782e-20	8.00926048648582e-19
Os01g0163000	1.45816619881863e-05	0.000571965626545607	0.0410230110130415	8.07946847749716e-08
Os01g0164600	0.0416447390943059	0.038011555422866	0.0017594541926142	3.22273622405432e-05
Os01g0165100	1.65459343726085e-05	2.64161206619524e-05	1.54210835499692e-07	8.34683678167148e-06
Os01g0167500	0.00117862234379308	0.000795469539981855	4.80542371988647e-07	9.84770953565474e-08
Os01g0167700	0.012337183717153	0.000800599770755131	1.14900043666973e-11	2.75023397991846e-10
Os01g0167900	2.96336832428263e-06	0.000925950959140248	9.64411202173644e-37	2.47323352236967e-16
Os01g0169800	5.23848291118568e-06	0.0211396547245523	0.000246581302172606	0.0268504483638011
Os01g0170300	0.0191091312930848	0.00419567169773321	5.95736493936375e-10	0.00105493918301471
Os01g0170500	5.77029915145244e-09	7.18922885112326e-11	4.77106006409143e-14	5.71565372116331e-13
Os01g0171800	0.000997630979508234	0.0124418616419888	2.46175572033078e-18	2.1757853210044e-11
Os01g0172600	4.75571491801448e-06	0.000277032922941873	0.00219168590550774	4.69071867760281e-11
Os01g0174100	0.00315966937910729	0.0106956431028058	2.42369253622551e-26	3.7291684445582e-07
Os01g0176000	0.000995003726366266	1.28959370855149e-05	1.88981479116989e-14	2.88715964531627e-07
Os01g0177900	3.52975507576902e-08	1.592026609987e-08	0.00159033513242604	8.32746021361706e-08
Os01g0178500	1.13724119853089e-05	4.99959377325857e-15	1.12675686415321e-19	3.93453190410145e-06
Os01g0179000	4.24182994440949e-17	1.80374290052797e-11	4.19925056959498e-67	1.4159722609961e-44
Os01g0179200	0.00281589473751187	0.0342734655088192	5.9831175121173e-57	8.77745546251273e-27
Os01g0179600	0.0245657491041036	0.00721357686020772	2.60858595045115e-05	0.0155659853062358
Os01g0180000	0.0016272979355363	6.82397353098932e-07	5.30215506519136e-15	0.00701107596972795
Os01g0183300	4.97147179171281e-07	1.08872112376664e-05	1.4577838644377e-106	1.03678097792128e-70
Os01g0185500	1.73912721326986e-06	0.000225995692783635	9.65757556390616e-34	9.81255270023384e-07
Os01g0186000	0.00276000805510868	6.38794339961342e-05	4.30316434646608e-19	1.35472406662257e-16
Os01g0186700	0.0234516789358743	0.0305913312584755	1.61038474364401e-25	4.61244288605613e-24
Os01g0188100	0.0207363453838665	0.0236379478954689	1.70875043769991e-12	4.26046984684386e-17
Os01g0189800	0.0074209536908447	0.00189635711540365	1.12899537066735e-30	0.00228570720345277
Os01g0190000	0.000311641326092841	0.00879983816967729	1.10898255025912e-16	5.98326181171312e-15
Os01g0191800	0.0400904073254522	0.0477688046550824	0.000178146199585309	0.000401748423249969
Os01g0192600	2.61211673121466e-05	8.25125467721752e-05	2.82188083946895e-23	1.18118774891583e-25
Os01g0194300	1.88549796621589e-07	0.00668467317626925	2.75418088643034e-152	6.48916515386804e-18
Os01g0194600	2.61593492883781e-05	0.00273588826282051	3.40888770343613e-40	1.9124556312913e-65
Os01g0195400	1.15551068070933e-08	4.2833063860813e-07	0.000333695374711865	0.000948821309008599
Os01g0199400	0.0310299295371169	0.0396547403293172	1.67050580439286e-09	1.6409648949176e-21
Os01g0201600	1.46872520923202e-05	0.00132803194728564	0.00961265151479148	0.00640986281037951
Os01g0207500	0.0337462079982303	0.0426197590889134	0.0140470228268181	0.0366760185535308
Os01g0209700	2.47011310567931e-07	0.000517277636398239	3.68327664460474e-18	3.3167150011235e-16
Os01g0210600	0.0035643277237532	0.000845317675283187	2.70108816928285e-05	2.57374945142116e-10
Os01g0212400	2.47435831534845e-05	9.83161815723311e-05	2.81590892594181e-15	2.83215361290379e-17
Os01g0213800	0.000442590430995054	1.88619945901134e-07	7.61146452650342e-07	1.4069014297078e-05
Os01g0220700	7.55239965489876e-06	0.000751624715660614	2.38876135755976e-05	8.27574821868001e-05
Os01g0221300	0.0211127755388373	0.0191491224023894	1.76280586468823e-10	4.88284604041837e-20
Os01g0223900	0.00439295970154531	0.00271379255045521	1.51973826429245e-62	2.76785046406996e-28
Os01g0225400	0.000186575857159764	0.00485738782285464	5.7064521374247e-06	1.49032792229258e-07
Os01g0232100	0.00500962766715214	0.0489928453128069	1.10518710597142e-16	1.85543220399228e-08
Os01g0235325	0.00935234323183901	0.0328226367334718	0.0066501593244462	0.000207753846894667
Os01g0241000	0.0270082499219857	0.0161220000369742	2.38042280527027e-08	0.000569923631917775
Os01g0247500	0.0126672667294358	0.0275867202037097	1.13985267686958e-15	3.28507375444685e-08
Os01g0256400	0.034115622406937	0.0499228190005269	8.14936196260183e-23	6.47505059783402e-18
Os01g0257100	0.00117052627526173	0.00945287194703244	0.000504373342947728	0.0145543920554398
Os01g0257300	7.90253772605903e-05	0.000696734650617029	1.51390817459903e-24	2.65963466020051e-13
Os01g0257400	0.0451398187598975	0.0170159019872465	1.63620104833226e-07	0.000119138961147487
Os01g0263300	6.14548498407425e-14	1.69386381920354e-05	8.26673902023613e-15	2.37427328965683e-14
Os01g0276700	1.09301217459958e-07	0.0106848827805233	1.29776711597177e-134	3.11578216382146e-15
Os01g0278600	0.00711270754341047	0.0429803736986396	5.29941306858378e-33	1.96020623045868e-28
Os01g0282800	8.69863339156267e-10	0.000790214025457502	0.00146667187363419	0.0355999557232215
Os01g0284500	0.001599473381826	0.0102018521596948	0.00536806149389297	0.000260546182593144
Os01g0287600	1.46972724878283e-11	5.16559496799811e-12	5.48059084258441e-07	7.36700805063066e-22
Os01g0290000	0.00115072187475276	0.00128258441659582	7.37566141479766e-22	9.94589125442982e-22
Os01g0290650	0.00109783466586774	0.00306120132950094	0.000683785271871402	2.74693790544451e-06
Os01g0298301	0.000601799208118407	0.0289817137960352	6.15196571289346e-05	5.71714111309156e-12
Os01g0300900	0.0150709034457342	0.0335667437294803	5.89828913217113e-07	1.9011063568024e-18
Os01g0303800	1.06631859470213e-05	3.24737243679214e-06	1.58635840895303e-26	4.96390069491534e-12
Os01g0305200	0.00163110290332843	0.0109282511613001	4.55778460777605e-32	1.80247805843193e-16
Os01g0305900	0.000407638935713173	0.00388200745364613	1.36311658471289e-07	2.07520277148437e-05
Os01g0309100	5.67899058122779e-06	1.01800447752141e-05	4.55831793945456e-30	1.95807028600954e-14
Os01g0311100	0.000128299696029574	0.00964310211329533	8.74412130241517e-11	2.01641837203309e-32
Os01g0311800	0.00602657255752721	3.50787639226331e-05	2.98505928411285e-47	5.52833482074749e-18
Os01g0312500	3.03776139836474e-08	3.26030099802311e-05	1.62245500419023e-06	0.000158807326397062
Os01g0317800	0.00115881890068377	0.0203879860122763	0.000156891231403398	7.96266763455821e-10
Os01g0318202	0.000670220759836005	0.000177110710420049	2.67219712108543e-30	4.00212498383239e-06
Os01g0319000	0.00210329928715545	0.000107338566851364	0.000652989203285725	5.23495008926516e-05
Os01g0322700	1.47285464117721e-07	0.00503717393921446	5.64899089442617e-08	3.03403953150347e-11
Os01g0323000	2.06775709850497e-10	1.62513050551565e-06	3.55194113579343e-21	1.69232935155066e-11
Os01g0323300	6.37579847611897e-06	0.00440840913394314	0.0246219875961156	5.13105798860254e-09
Os01g0323600	0.000165458646811463	0.000147435852146901	8.88005363057433e-28	1.26187292189449e-43
Os01g0323775	0.0390962593322067	0.0242359138524	0.0326397351392625	0.00719797372148119
Os01g0328500	0.0195055323993857	0.0355510451266388	6.88257796395685e-10	4.55944392395091e-17
Os01g0329400	0.0015754046931731	0.00660103573383449	1.23047329362348e-13	2.35262939490816e-10
Os01g0330100	0.00110679437458021	0.00175807843403371	2.35634791404873e-07	4.44590870658762e-07
Os01g0338600	0.00126571431254801	0.00456198169793436	0.00297347569820053	2.6561528891066e-05
Os01g0343300	0.00755104326028417	0.000272650800684932	0.000251696419144311	5.80128105437818e-07
Os01g0360200	2.2765279226287e-12	7.27830661758699e-10	5.07392394169873e-20	3.34826892441196e-10
Os01g0362533	7.78041913085135e-06	1.64832270914323e-06	6.86813892143555e-07	7.34162969531298e-08
Os01g0364800	0.005952560539669	1.15359125789129e-06	0.00189002838972415	0.00751414246858408
Os01g0501800	3.07042574285438e-09	2.50173486018806e-05	5.07607817801042e-21	1.32145393523061e-07
Os01g0508000	0.0402753612053274	2.15161400201448e-06	7.4682112902952e-14	0.00405157404576985
Os01g0513100	0.000530870752428079	0.00719057886896922	9.16267420723652e-14	1.24419939403919e-09
Os01g0513900	0.00182046337561242	0.000676987657857279	0.0380969983941019	0.0489207837452168
Os01g0514700	7.95038579202057e-06	7.78003625061328e-07	7.49872750971169e-82	4.28628158285423e-88
Os01g0516625	0.0050877270990212	0.0107485986435107	1.0277250061642e-09	1.93456070313411e-08
Os01g0516700	0.00291754087652356	0.047075989080958	1.01397009394353e-48	5.42181649630497e-17
Os01g0534900	0.00082572553671816	0.00618060960143022	1.01900062317424e-76	7.04672976283573e-27
Os01g0546800	0.000117491882776397	0.000472979471319825	1.19097071916474e-58	3.53961233395763e-36
Os01g0551000	0.000999475828253268	0.0304541531431972	2.76729854047929e-10	1.4847754073038e-23
Os01g0557500	6.47009005774084e-06	0.00026777748537733	0.000581954110704063	7.45534981262157e-08
Os01g0559900	0.000362216125992478	0.0113751360255969	1.06196613670576e-05	0.000297373728171792
Os01g0565900	0.000374901398286854	0.00255310691517446	6.08487831479063e-18	2.06311219677562e-13
Os01g0585100	0.0379548563192616	6.65332866864469e-05	2.75048099439841e-69	1.08118715262006e-23
Os01g0588200	0.0339191224057277	0.0127028400929964	1.78527168530089e-12	1.85656221516871e-05
Os01g0589200	1.19325115307276e-19	0.0183409732802305	1.642823418631e-11	0.00333348152720422
Os01g0600500	0.00169153261440448	0.0162677532410364	0.00789997896283213	0.0136882717422926
Os01g0602466	0.00217098284657355	1.02544899706876e-19	1.71037178744946e-13	2.55966155773542e-07
Os01g0602500	0.000287212893421876	1.15714768478548e-12	1.31784900614431e-07	5.77832802768668e-08
Os01g0605700	0.00542969661310531	0.00169230723967872	5.48945244541769e-13	2.39892053948138e-12
Os01g0607200	1.51793503623825e-06	0.0448768368280759	3.86168798710239e-106	2.02570312938659e-45
Os01g0607250	0.0131522759533114	0.0379199070179967	8.40567920796971e-13	1.7120148160349e-07
Os01g0607900	1.14384294473039e-07	3.15476447420302e-06	2.06404261098905e-06	0.00132050672689225
Os01g0610500	3.7848612144112e-05	0.00485198476815378	1.32690076168047e-15	1.94250449919579e-10
Os01g0616300	0.0001106126519502	0.00017421173919859	2.86509329532681e-15	4.94862997790487e-19
Os01g0616366	0.00171342647302387	0.00805226910528384	3.28733631899348e-09	8.23853543664821e-09
Os01g0618900	0.00696191746199781	0.000141643230172828	0.0419803324481059	0.0460654797644596
Os01g0621200	1.8756255603483e-05	9.03749736064242e-10	0.0365857583193327	5.91185721530321e-10
Os01g0623900	0.0275294219578582	0.000177495987224125	0.0385173687959465	0.000102918823467831
Os01g0625200	0.00445205052293553	0.0115413522314288	8.4014322500015e-06	0.0425048593996461
Os01g0627400	9.85960469465731e-05	0.00019443296775357	1.86067779358742e-51	9.3047508714134e-39
Os01g0629900	0.000147923752116202	0.000407240951353777	3.92330935274481e-19	9.83683229089258e-09
Os01g0630300	0.0054363985856672	0.00218276370104777	0.0324721860135241	0.0016959151176479
Os01g0631700	0.00154072032569721	0.00121223750943719	0.000978237086132381	0.00111088339152453
Os01g0642000	0.0113866508418838	0.00507015489464945	1.40393139792865e-08	5.50276006847034e-08
Os01g0643300	1.2903177072516e-07	0.00052492748947205	4.81979652154129e-25	4.82133005978541e-09
Os01g0644600	9.04332453032921e-06	5.62589900492573e-05	1.41358283592882e-22	9.55381051971645e-32
Os01g0650200	1.48026569983424e-07	0.00389763236778777	3.52483492112554e-29	0.000329058232809123
Os01g0652000	0.0433830881501433	0.0231090907485488	0.0127320247981031	0.0498209807678965
Os01g0652800	3.91114381692385e-05	4.39170626612921e-06	1.18225346861224e-12	2.31823832786261e-09
Os01g0659400	0.00597078334334811	0.000407246927992752	0.00300813288600773	0.00374735638911705
Os01g0660900	0.040161714902596	0.037453178911954	0.0010117535143754	3.23768337198553e-13
Os01g0661601	0.0051408893415801	0.00749063805134452	1.83401138292982e-20	1.67149455472905e-11
Os01g0664200	0.00011832961825229	0.00245978204995597	0.0139618268003942	7.28315100818022e-07
Os01g0667100	9.88522911302719e-07	7.80725127503316e-05	2.65963666992492e-16	6.14355287508234e-16
Os01g0670600	0.00621909800574202	0.000234192175752879	9.44106998970411e-08	0.0295152596873119
Os01g0672500	0.00253229108096516	0.0075162136658232	1.02912695200407e-08	7.15131688538858e-13
Os01g0678100	7.25378404034538e-06	0.000388672701684631	3.13600620239226e-05	1.62605414886422e-26
Os01g0681600	9.84398232604014e-09	1.28851973714495e-10	2.64787358370548e-16	8.09686692167234e-10
Os01g0682500	1.03759415635665e-08	8.10196697484946e-11	2.34279089702385e-10	1.25761919868251e-09
Os01g0686700	4.96403041389001e-07	1.81326890419628e-09	7.76211757012929e-14	1.02453885551878e-12
Os01g0694900	0.000462501248378228	0.000473078468673852	4.68218565351753e-19	7.952807937311e-13
Os01g0695100	6.80715225989934e-13	1.62652256454483e-05	4.90236676141881e-13	1.31489577803427e-09
Os01g0695200	0.0162441680543224	0.00215748444945899	2.26232312759233e-14	1.47447708364355e-09
Os01g0699450	0.0369079151463854	0.0455058657072234	8.51381631626345e-06	5.83093416618163e-05
Os01g0702700	0.00110695172035559	0.0024785487414967	8.8092718816107e-22	1.93661124342624e-15
Os01g0705700	5.23100782381103e-05	7.02423255872656e-06	3.9520162864395e-05	3.03271940019833e-10
Os01g0705750	0.00369607320468954	0.000988835464822924	1.94598818328805e-15	7.27122135385742e-07
Os01g0706266	0.0111979432282125	0.000127493478260392	6.66853070839885e-12	0.00136101048009544
Os01g0709500	0.00288703846729639	0.000234068504542596	1.82851348072915e-09	4.35295085746397e-20
Os01g0709750	0.00647665121302048	0.00294212096829997	7.30453197876079e-18	6.62471087514934e-35
Os01g0711600	0.00262821803964345	5.04890020046452e-05	1.55167446418838e-08	4.70655524797108e-21
Os01g0716800	0.00381083234534426	0.00399478821537673	4.37167816845806e-20	1.39323435224494e-19
Os01g0717400	0.00903254957277421	0.0163754096531676	1.29596667739705e-05	3.25389921137434e-05
Os01g0720700	5.51160178291496e-14	1.04492405165057e-08	0.00228576226097641	6.48493974361588e-08
Os01g0723100	3.59369353988113e-08	0.020199676991844	1.08461544715412e-10	0.00117498688502487
Os01g0726700	3.280350736868e-08	5.13321926929871e-06	0.00118171808084284	0.00963383514292797
Os01g0728100	6.87543410220242e-14	7.15305610718686e-13	1.64636220385517e-15	6.44669509290158e-10
Os01g0732300	0.000168607099254138	0.000217726056629871	0.00422631090041924	0.00165092449075103
Os01g0733500	0.00212106475803813	0.000350983814498703	3.87084187490229e-06	0.00686111259892875
Os01g0738300	5.53374547781634e-06	0.000423793186326027	8.87629677622966e-07	0.000630532358175261
Os01g0744000	3.87662632795222e-09	4.08272558535959e-05	1.51892488635859e-06	0.000181654081921334
Os01g0746700	0.00456212261392096	0.00671816942452947	6.39388416553692e-06	0.00440773644066265
Os01g0748600	0.000185860854814124	0.025249966665748	2.05814054320792e-27	1.47261845690478e-20
Os01g0748900	0.00419901455260137	0.0284747521473025	0.000172770575213197	1.49585174216486e-08
Os01g0749900	0.00266608653539644	0.00476425030970129	3.83359567291876e-43	3.32698755424746e-20
Os01g0750300	4.65066798064343e-07	1.30349545753906e-07	3.39973255866946e-09	0.00137858359472096
Os01g0750500	0.0323447552053552	0.0154586048557716	6.97641673724214e-13	3.99318360305072e-07
Os01g0750600	0.0114031964469225	0.00868647672941585	6.21801646789369e-06	2.73937139877514e-05
Os01g0755500	0.00293944426870113	3.27547334501088e-06	0.00760165440967391	0.000903336946216498
Os01g0756300	0.000494033459185541	3.38492788732924e-05	1.53018270686846e-15	6.81065165956785e-15
Os01g0756600	2.14115617492287e-08	1.71937480057567e-06	0.000459555110044677	2.67671290222347e-05
Os01g0757200	1.98119836625112e-06	6.2438106220754e-05	5.27897375570001e-08	2.03721524423201e-18
Os01g0757600	0.000116776482042915	0.000234846616259424	1.41794461310165e-05	9.8158851080522e-07
Os01g0759900	8.29547701470095e-06	2.61259961232316e-05	2.37089367380048e-11	4.12495276774815e-10
Os01g0760400	7.14617640082096e-05	0.0274170619800653	4.73532316653254e-13	4.7182250501206e-08
Os01g0760900	0.00132419985520693	0.00288307878376378	1.05092716395049e-09	1.03783847391405e-08
Os01g0764300	0.00195453569521887	0.00604402393453339	4.07299290526087e-08	4.51473632243769e-07
Os01g0769000	0.0149280382755846	0.00257569757097737	7.50711110491827e-14	3.99094017243827e-12
Os01g0769200	2.50003721257521e-07	7.22308789200533e-08	2.53429728093684e-10	2.85074750305837e-08
Os01g0769700	0.00137528246934369	0.000476482442509477	8.92232385709764e-18	9.75924454776892e-10
Os01g0770700	8.5895721444417e-13	1.99797939618226e-05	4.74585956651084e-19	1.03920739090629e-13
Os01g0772400	0.0115737021429071	0.00516384318392657	2.88227129731727e-13	4.52246142810128e-09
Os01g0773100	0.00031997311686582	8.72387419902047e-05	5.67669479630278e-70	3.06782833391984e-85
Os01g0775400	0.000440627457988931	0.0298669410899584	7.42107197520558e-12	1.04562578201692e-28
Os01g0776400	0.00206686824701733	0.00687282447250694	2.75237008198293e-06	0.000189796960534422
Os01g0776500	0.00031525565472882	0.00131581402026853	0.000135772803197655	6.4971538061004e-11
Os01g0777200	0.000282789253510406	0.00204106125036728	8.62459129189687e-19	9.58624808748977e-13
Os01g0778400	0.000282426524052551	0.000509297464896928	3.66425861097211e-05	7.11822318922774e-05
Os01g0780800	5.03105718827976e-05	1.22948368083668e-07	5.94750358260167e-54	2.72219851527572e-29
Os01g0783200	0.00507830847694321	8.17084179984416e-06	1.65833590670225e-12	1.66366838180739e-06
Os01g0785900	0.00052812817861555	9.79449314164952e-06	0.00467242769465402	0.00864267865956884
Os01g0794500	0.011965700446568	0.000248739736590733	2.70397444382206e-30	3.87610030306726e-15
Os01g0795200	3.10348883528062e-05	3.06434824375477e-06	4.6658606474978e-05	3.62692628227331e-08
Os01g0799500	1.26211711273475e-07	0.000879205663347377	0.00184356160573883	0.0295450582558942
Os01g0801200	0.0223574011272888	0.00332990244912273	1.03293852991242e-07	0.0103850494716134
Os01g0802850	2.11679594043832e-08	0.000468700765319628	1.30297004401546e-12	5.6795167747264e-14
Os01g0802900	0.000276560052374211	0.0168901943590167	8.03074150533646e-15	1.58132651353581e-09
Os01g0803300	0.0021975720581439	0.00021775547065224	9.33331912517658e-24	1.42513877319228e-09
Os01g0805200	0.000595713552122142	0.0211853806622565	5.72496511939654e-10	1.23605722261099e-10
Os01g0812050	0.00471803769619976	0.00187343966910048	6.64823711495545e-10	0.000575120034294211
Os01g0812100	0.0485733429910296	0.00106871896227327	2.16106337950794e-10	0.0220615663146174
Os01g0812200	0.00330150095469249	0.000104219034371601	3.37944267298076e-25	1.17229179659939e-30
Os01g0814000	2.24741052988681e-09	8.58690837370863e-10	2.41205056850052e-30	4.2290851036956e-36
Os01g0819100	0.000395061148847581	0.0021078002044936	0.000247411532921189	0.0494301595042606
Os01g0819400	0.000153922022149249	5.57228744614466e-09	1.55348712580403e-08	2.08040828698666e-07
Os01g0822900	3.39258761782061e-10	0.000367180203957281	2.02659127284869e-07	0.0117400609687785
Os01g0823900	0.00137752462758754	1.52088788762983e-05	8.04977048088948e-11	1.6192820033486e-08
Os01g0825500	0.0178959047994979	0.000479328804306782	2.55323281880526e-17	4.06521179166989e-08
Os01g0827400	0.00397731631427304	0.0015600955453925	5.64983660468397e-95	1.88070725799971e-62
Os01g0829800	0.00024109311300483	6.33046747341929e-08	0.00415350007837931	0.00263518053279794
Os01g0832000	5.51353594696837e-06	0.00424451841911017	1.45598302198633e-17	7.87416758035472e-09
Os01g0832300	5.5176137565019e-06	3.19104984570782e-07	4.45797720709446e-74	9.78661172689249e-37
Os01g0833500	0.00215543822420584	0.00418897686556353	3.76481562521393e-51	5.21581453811759e-11
Os01g0834200	0.000271387412024633	0.00505832854309889	2.81613290622255e-76	3.08223829720407e-35
Os01g0842200	0.00726611470829507	0.00550008269067052	1.30320253359848e-45	4.14299739071924e-66
Os01g0844400	0.00239962908429114	0.0022679310383087	1.6483600128859e-10	4.6792363582576e-13
Os01g0847100	0.00373952912723936	0.00223487102126513	7.50158214103026e-22	1.08010672766643e-11
Os01g0848200	0.00242670203554311	0.00304900595065597	1.24582393601932e-13	8.54447410171614e-07
Os01g0848700	1.53692013822865e-05	4.60364161974657e-07	8.24502192424207e-18	4.37858825765877e-33
Os01g0850100	0.00208398654367106	0.0141020410519572	9.23052572189342e-25	1.2931568720967e-13
Os01g0852400	0.000227210771218057	0.00241513472947561	8.24175080275687e-06	0.0104189710591486
Os01g0860400	2.05455848992119e-05	1.60466684914946e-05	2.1204818507942e-11	5.6473216384124e-12
Os01g0860800	0.0421572773610044	0.000359886305309614	6.90800096019485e-23	2.07284015905778e-13
Os01g0865100	3.35960975156798e-12	4.35767801946931e-06	7.68497856636027e-33	2.30057634563905e-10
Os01g0867700	0.00484272331100799	0.0223009889603026	3.21754129794244e-35	2.44200289473925e-15
Os01g0867900	0.00720135423955822	0.00311551856788086	1.4673558547212e-32	2.43733771759199e-27
Os01g0868000	4.6464775167071e-06	3.46423794612855e-05	3.98353828757564e-82	2.32813385498166e-34
Os01g0871200	0.000272359238461525	9.40561033400455e-06	1.06510181831299e-19	5.42662781970772e-14
Os01g0872100	0.00452580568475368	6.31059903771956e-07	6.79915335870106e-07	1.97384002973982e-32
Os01g0873800	3.88268129983877e-07	0.00105159093949592	1.0459466263549e-33	2.17562217670928e-18
Os01g0875500	0.0203337004457067	0.000239032434566695	0.00276346058189283	0.0140968468232539
Os01g0876400	0.0124216705589462	0.000635261577800797	7.61221982667063e-22	2.21069470499287e-10
Os01g0876800	1.28032235301158e-07	0.00132022678154422	1.20726833446994e-28	2.38896397388914e-09
Os01g0877600	0.00360984859399742	0.00691277134636064	0.00300611001657397	0.0026929098963296
Os01g0878400	0.00273734179766612	4.05749747481686e-15	3.45776962051504e-45	1.99934411344667e-15
Os01g0880200	0.000641008553794159	0.00026322020866135	0.000271590222018069	0.000803367986477962
Os01g0880300	0.00257158604513128	0.0344376161673955	1.21705318287585e-115	2.36615997699521e-42
Os01g0881800	4.56250291208283e-05	0.005260392870054	5.90357618024388e-27	6.38266527624048e-20
Os01g0881900	2.41030465629327e-07	0.0174682145752336	6.79453567296487e-15	4.63233979091402e-09
Os01g0882800	3.33724297759941e-14	1.4956753574909e-06	2.75658130947526e-99	2.98245406181772e-27
Os01g0882900	0.00342769031248822	2.44831394486502e-05	8.84511652675484e-06	3.00108259205695e-09
Os01g0883900	9.02242521655604e-06	6.08634403670459e-06	8.55154120717757e-108	7.18955591702868e-61
Os01g0885200	0.00365061218314344	0.0219230948540627	6.45303742248548e-16	7.54956266951087e-13
Os01g0885300	0.00641453241641731	0.00040061504349388	3.01714837645782e-08	2.84214330255706e-07
Os01g0888600	0.00171905958044955	0.00104608678134842	2.46069600615992e-29	1.40343786720581e-09
Os01g0888800	2.09499415780378e-05	0.047968396506882	1.62362656954316e-31	3.64132022828059e-17
Os01g0891300	0.00160667036064815	0.00173888505844676	0.00130705854509017	0.000565410490902441
Os01g0891700	1.85600326245383e-13	3.45008660631297e-05	2.87809399116428e-11	1.22132313354328e-08
Os01g0892500	2.42693792546013e-10	4.71754014979826e-05	1.53469214063914e-24	5.23846663426984e-25
Os01g0892600	5.79965458650909e-06	1.3338086199424e-09	0.00244786745215557	5.70191747585995e-09
Os01g0892800	0.000181264160457633	0.00425384217104764	7.61276775695732e-12	9.33420174132688e-06
Os01g0894300	1.17115247967035e-06	0.0146180136675634	2.40091542995332e-51	8.0710094909293e-13
Os01g0897300	3.04722977617486e-07	0.0339270470627666	0.0026551875402994	0.028653685038543
Os01g0897700	1.21170524367809e-11	3.91542034270353e-06	6.3682305576192e-15	3.39636571694441e-11
Os01g0899000	0.0149122443319654	0.009475695237524	2.07027797861262e-05	4.16850156378271e-05
Os01g0900900	0.000253836579645044	0.000277539214359495	1.68305001204198e-06	1.05425887008674e-08
Os01g0907200	0.00502490626059738	0.00792855072237671	6.47894547959355e-13	4.0006659946017e-11
Os01g0910900	1.60871993923888e-05	4.64739799924334e-05	6.73219358390736e-100	5.44440116520655e-16
Os01g0913000	0.00482709970544101	0.000273093531241581	6.10811660764453e-11	3.27029317870487e-10
Os01g0914000	1.3439222524757e-05	0.0493742798186315	1.95578922097729e-05	0.000645248807986587
Os01g0914800	0.00151907456555385	0.00635856610322653	2.04008628745605e-09	3.93039321688433e-11
Os01g0917900	2.75578280052029e-05	0.000716517048165524	3.28504336346828e-07	3.41373976858225e-07
Os01g0919400	0.000864561407557187	0.00171548393280813	2.46286408324673e-07	0.00267123846164821
Os01g0922600	0.0215316705645563	0.0208191731199632	1.78816798927196e-13	2.44454314214072e-13
Os01g0926600	0.0012537899818504	0.000657316457052122	4.86333578607561e-10	0.000373243558553403
Os01g0934400	3.24159072455543e-06	0.000278871116610612	8.06385312651472e-14	3.30695611235467e-17
Os01g0935000	0.000353394599243704	0.000670672511432713	4.72993750023124e-37	2.17411031607536e-08
Os01g0936600	1.61420730160403e-06	8.74214538294462e-05	1.59500463177432e-05	3.14696556598351e-06
Os01g0937100	0.00068275403583238	1.02878779722263e-05	0.00056216778022473	1.05692063620178e-07
Os01g0939450	0.00161987878915522	2.55263046461773e-05	0.00239350996110554	0.000654043465248052
Os01g0948900	0.000190062230486364	0.00208376427128375	1.72938921474213e-09	1.28248915822781e-06
Os01g0951400	0.0137883722116835	0.000234034520058139	0.000593467969396853	5.22378447300052e-14
Os01g0951500	0.000831829048873351	2.86808088775557e-05	1.83321180459591e-06	8.20482774995028e-09
Os01g0954500	9.62884251847188e-08	1.95350592820775e-06	3.76680759500095e-34	1.35089261588882e-34
Os01g0955100	1.78618142441725e-06	0.000539848123495446	2.20000424031777e-05	2.27259191551889e-06
Os01g0960500	8.79043534298695e-11	2.33835901893543e-12	3.93077451960201e-06	1.65361165787972e-10
Os01g0966400	8.99163060015625e-06	1.05182001110037e-05	6.09545396250632e-71	1.24758999948399e-82
Os01g0968800	0.000133062369558007	0.00982735710892085	0.00678996716627304	2.34172122951184e-07
Os01g0969100	5.8052660750634e-06	6.03430823416259e-08	1.09879068938591e-29	2.33752817824008e-16
Os01g0970700	0.00112395780999893	0.00229882756512538	2.91906376531367e-05	1.11211003983108e-09
Os01g0972200	1.13989298500622e-07	3.06776949034315e-05	2.35982845071928e-09	7.53322413717268e-26
Os01g0975300	7.46100882079439e-12	4.50140193968201e-13	3.01992842081674e-24	1.15224833665702e-28
Os01g0976700	0.0105681836314626	0.0332176847167524	4.26808835884909e-10	2.07782318644227e-05
Os01g0978400	0.00370607742181947	0.00075089314654081	0.0034585670839746	2.90797443525505e-13
Os01g0978500	1.23688887730006e-14	3.48587241944605e-15	5.33436326806833e-88	4.62910695093259e-17
Os02g0106100	0.000180159178037294	0.0053899723646164	1.63864534826422e-11	1.9479745098008e-07
Os02g0111600	0.000478655862168154	1.10941297229032e-07	4.66356869584261e-42	2.22974150612411e-08
Os02g0114200	0.000599238417188241	3.91559241989732e-09	0.0285690487113847	0.0284284845204231
Os02g0116700	1.70918782243395e-05	4.40318368341548e-09	2.55281331035487e-08	7.06387365367832e-10
Os02g0117500	0.00136618906403242	0.000259238949277756	7.74734559973014e-17	0.000171163254141191
Os02g0119800	0.00109028653798999	0.01948421454449	1.84564336052859e-16	4.27843739326728e-15
Os02g0120600	0.00797233957200736	0.00527570883906344	2.07547521670086e-06	0.0208926512087821
Os02g0120800	5.08656285138875e-07	1.53855439944929e-06	3.15985525885712e-19	1.8755988382728e-20
Os02g0122200	0.00217612766671596	0.0218163720518465	4.19885440211026e-08	0.00206096924832917
Os02g0122600	0.000351343517886231	3.3950714690698e-06	2.77769230650969e-09	1.16240509557321e-15
Os02g0123400	0.038661745107793	0.0331668607329536	8.25426968704528e-10	1.01559067324163e-12
Os02g0126000	1.23527624168457e-06	4.16638313403598e-07	1.78463196708731e-29	1.19244784578307e-11
Os02g0131050	0.00677567652870934	0.000102781249028898	2.01232281184458e-17	8.35869469237025e-12
Os02g0132950	0.000216776418424811	0.00713193574666803	5.87137811760173e-18	6.9001874147049e-14
Os02g0135200	0.0236807108450999	7.28301139520363e-06	3.30891491843083e-12	8.15406720032176e-10
Os02g0139000	7.36699772324431e-08	8.61265154332531e-07	2.36999591089189e-32	2.50235136855114e-15
Os02g0139500	0.024315758805049	0.00778479094408786	1.18957897099249e-13	2.74980427238307e-10
Os02g0139900	0.0364662422112085	0.0181776155307058	0.00092527818887898	0.019541940990181
Os02g0141300	0.00143508339591297	0.000124063170125878	6.85997612601344e-14	1.66678119154916e-11
Os02g0142250	0.0103852940381612	0.0319679775101852	2.21303855966744e-11	1.79882205209625e-10
Os02g0142750	3.08176089187322e-08	2.55902203781159e-08	8.39812456459168e-10	0.00052512413663036
Os02g0143200	2.27239994766334e-06	0.00057183675075709	1.25004481720813e-08	4.51732857792524e-07
Os02g0145000	5.24043824177538e-18	1.50890320493983e-18	1.53787495723353e-48	2.60622915786531e-13
Os02g0150700	0.00231181431298487	0.0221063764248696	1.35760081257472e-72	1.31612850898947e-54
Os02g0156600	1.25694040675279e-06	1.04922103407531e-14	8.95779383948537e-10	1.72935089176867e-12
Os02g0160500	0.000467633820620745	6.54153970755118e-13	1.24491812370032e-16	1.04266097468976e-13
Os02g0160800	1.2874144958131e-67	5.57800184910944e-18	6.72278813583622e-17	3.61007479646714e-28
Os02g0160900	4.92546957961478e-14	5.04508924471812e-06	2.04584283129669e-05	1.09565475726457e-10
Os02g0169275	0.00271853968112103	0.0312929126283987	0.0170687822535209	0.0163080882088104
Os02g0174300	0.0157919556590164	0.0324461911356314	8.56871414475299e-20	1.33677003876472e-27
Os02g0175400	0.000358371835522413	0.0345488157348545	2.14044307772796e-05	0.0388183161229295
Os02g0176100	0.000605630448444855	0.000799589424632645	1.94144088185648e-05	4.13013860859229e-06
Os02g0176650	0.000115667044716523	0.0132840784774077	7.65532250477445e-13	1.23444683097868e-09
Os02g0176700	0.00114017759162147	0.00164906502967322	4.86472752694496e-21	4.5930869601125e-16
Os02g0177900	0.000760297535529064	0.00237057142543005	4.14176428016864e-14	1.17030698381008e-10
Os02g0178400	0.00162032984376644	0.0154923856659138	7.02463316971816e-07	5.49590567399207e-05
Os02g0178800	0.000200423434948341	0.00052259664330785	1.79687239723717e-08	0.000142054786526842
Os02g0179600	0.0114313208091476	0.000921446837948149	1.16523189696946e-13	0.00111256066897792
Os02g0180500	0.0198271414549634	0.000558410308461094	6.15889360358412e-08	3.62501088071896e-09
Os02g0185200	0.00187011283675574	0.00988000179368792	8.74018143238023e-09	6.60867846609145e-09
Os02g0187500	0.00210685043910013	0.0302193834930331	1.89155099695717e-05	5.40330287394048e-05
Os02g0187600	0.000410050970239022	0.0124347949972314	2.7129912951748e-07	4.84982410052257e-13
Os02g0188000	0.000129716488329944	0.00054470625743954	3.12034378136893e-06	1.49431465671571e-08
Os02g0188500	0.000563605701244823	0.0037885140288103	1.18796324567888e-06	1.95516771820552e-05
Os02g0191700	0.00149503396586678	0.000717526402872717	0.000551712100654426	3.39350651901767e-06
Os02g0193200	0.000670897724735583	1.03225661948683e-05	0.0458425711246728	5.01317767172364e-11
Os02g0193800	0.00115866325193729	0.0252525542261448	2.30212489449326e-23	9.23517758799934e-10
Os02g0203200	1.30255501700065e-07	4.20776797718653e-05	2.93880329415123e-21	1.95014823642699e-25
Os02g0203300	0.00264875131763253	0.00127521002493394	4.05259824502675e-16	4.28926310794435e-22
Os02g0203700	9.02363037508592e-05	0.000209843107965145	3.10129940739335e-11	1.0967154731331e-16
Os02g0204400	0.0120226480796558	0.0190646963640196	0.00263577309352081	0.00198280382884486
Os02g0204500	7.51416979671722e-05	0.000845042141180889	3.15772732309929e-34	2.36947438460621e-43
Os02g0208675	1.70193306309734e-12	0.00019057899610058	4.30791718496239e-42	1.88497537051321e-11
Os02g0211000	1.09538182901005e-05	0.00335905745586611	1.93754875332296e-06	1.09315253235532e-09
Os02g0215200	1.43995332052937e-05	0.000130034199271016	2.86820254241677e-64	1.55829550330931e-07
Os02g0218200	0.000302670508823277	0.000269189119198869	9.06704427538895e-15	5.42888860955823e-22
Os02g0218500	0.0130677685890903	0.0333048176863867	0.0104217309517713	7.06471546569546e-06
Os02g0221600	7.88719713080694e-06	0.000105330301847599	4.54830072022025e-27	2.09344011921101e-16
Os02g0222100	1.79923859479927e-26	5.53083958682578e-28	4.29179014747361e-49	4.92782924963448e-78
Os02g0222500	0.00340084464972203	0.0104836397164229	3.77767034698244e-14	3.09241949823464e-44
Os02g0225900	8.02427768752374e-05	1.56435040564023e-05	3.62240503304289e-05	2.79241527788132e-15
Os02g0231700	0.000995459873306319	1.33276552640758e-05	9.47620931384539e-08	3.62656399112066e-07
Os02g0234500	2.80465774580916e-10	3.12551865049785e-10	1.16562243329034e-13	3.59238931015608e-24
Os02g0236600	0.00195376593798977	0.000214266877349815	0.000584744407873359	0.000286671095810118
Os02g0237100	4.04942758384281e-13	1.01263425122821e-31	1.22230975423565e-21	4.31834421678689e-26
Os02g0237801	0.0301604465783767	0.00140028046315135	4.47917248846059e-06	2.14212556196932e-05
Os02g0245800	0.0192920116002176	3.66365710406743e-05	0.00137499491870387	0.0357912765431793
Os02g0247600	0.000829061704459683	9.58728726959905e-11	0.0033652220265693	0.0142469158517082
Os02g0249700	8.42386938913795e-10	3.55187943699606e-05	1.25290980150111e-11	4.35191101656007e-08
Os02g0251200	0.0277364511336056	0.000350849892905935	2.69469308966235e-12	0.000168476358988265
Os02g0252600	8.94759185746082e-05	0.000564344971545005	2.1981603592509e-14	4.03579793642237e-21
Os02g0254550	0.00218765624090011	1.85643946909722e-05	1.98377473362792e-12	1.08464436534362e-07
Os02g0255500	2.32674925029335e-07	0.00677612276459871	3.55869242095396e-23	3.77449028094714e-11
Os02g0256000	1.14697338971541e-07	0.00966355929592692	4.08239293665145e-07	7.63233905599694e-06
Os02g0256100	0.000824094151532758	0.0298673507413835	0.0355190151469585	0.0483266809671279
Os02g0256200	7.66454312336212e-12	0.0431273894423384	2.24193725481363e-17	0.000111079880943459
Os02g0257300	7.86456885455758e-24	0.000331349352718549	4.76108544700336e-11	3.13695648405386e-05
Os02g0258300	5.37832835752877e-05	2.44544374121522e-07	3.51603955762883e-05	0.00157123377426552
Os02g0266300	4.90682349809424e-05	0.0124736743846355	3.57135624259301e-16	1.18181318347485e-07
Os02g0269600	0.0119491560818825	0.0002786127790722	4.23493060887742e-08	0.000432517793451144
Os02g0272800	0.00589938375141634	0.000147571447393128	5.11694520718045e-15	4.21423767497139e-13
Os02g0280700	9.01874753441227e-05	7.07985168854214e-06	9.02532100222753e-06	7.21337075395694e-07
Os02g0282000	0.000143115037366644	8.83229580547873e-18	5.99903581678812e-27	4.9380992427963e-12
Os02g0282500	2.57112840260061e-13	4.2260797949924e-24	8.31034240446114e-16	6.25548229837691e-13
Os02g0282900	5.77075695146959e-45	2.24481952190009e-12	3.96584558622417e-58	3.61345535958616e-18
Os02g0285300	0.00879695544426465	3.21046767988244e-05	2.64145054522384e-07	2.06639314222562e-08
Os02g0285700	0.000937308952124329	2.84591066986317e-08	3.68418295908261e-07	2.09044987516125e-06
Os02g0302200	3.20115784456822e-06	0.040642644158554	1.40737568707481e-15	2.70228540484028e-06
Os02g0304900	0.00679650239261885	0.00765709187917209	2.00518336545674e-05	1.16504905769198e-10
Os02g0305800	8.77398711485589e-06	1.89925267697246e-05	5.26849761192973e-33	3.49359845566025e-37
Os02g0306250	0.00348978051804408	0.00525497150130823	0.00713427713897009	3.89435748405869e-10
Os02g0306401	4.62382355258611e-07	5.2171294426543e-11	1.14937002915069e-36	2.75413664692196e-08
Os02g0306900	0.0018806565818082	0.0455857457592109	0.00831251640645954	3.1223432993846e-05
Os02g0322400	4.53955176667094e-09	2.51623037048799e-06	1.15827959310645e-08	1.74978375263232e-06
Os02g0324400	0.00129558803925124	0.00817216901383544	0.00239760379347056	0.00288749865492218
Os02g0326700	0.00863849928698703	9.64819617668116e-10	3.5432716417171e-25	4.56198637496323e-15
Os02g0448400	0.000737818534151989	0.0100409781339669	6.34178809645703e-32	3.16454004305947e-13
Os02g0459600	0.000620000532536499	0.0261501025232843	0.000963951135649425	0.00202069096222206
Os02g0466400	0.00126892961811891	0.00228889019013844	1.60462985780133e-19	9.74642976295068e-17
Os02g0470000	0.000319083717328212	0.00254634054960177	2.97319835090167e-37	1.37405261679647e-21
Os02g0473200	0.00671383861700145	0.00612125621195203	5.4470846957933e-41	1.22145481107919e-18
Os02g0498700	0.000906904245208116	2.92601032424187e-05	8.71564978172924e-51	2.72857954606608e-41
Os02g0504200	0.0121169939359152	0.0027578633842938	1.35686736010143e-05	3.07576116605902e-17
Os02g0506600	0.00825840627105333	0.0366423396247112	0.000201540669191183	0.00108119004198418
Os02g0519700	0.000495724149619432	0.0131879953724668	4.70722449614971e-30	1.94125207825853e-24
Os02g0520100	1.53242740312095e-11	1.60827234861531e-12	2.37893562535684e-38	1.75314544613138e-27
Os02g0523500	0.0016612785984506	0.00168077190068558	1.5443937075604e-21	2.47038917252109e-14
Os02g0526400	0.00738871688035875	0.0307193417833106	1.21323268242762e-23	4.3685414803504e-31
Os02g0527600	0.0404622548812916	0.0250705233145142	0.00383841222733317	4.04274350184949e-11
Os02g0529600	0.0206851396877576	0.00481866877547539	0.00399153453072129	7.68276882710695e-07
Os02g0530100	1.59768310154692e-09	4.02100473865554e-05	9.99637772597711e-11	2.14122570729079e-22
Os02g0535901	0.00473623860477557	0.000159485249947036	1.23592626474447e-33	1.15354074104589e-21
Os02g0549200	0.00871009244982713	1.24152877585945e-06	3.02474081950946e-10	0.0265225489940617
Os02g0550600	0.00209119289232584	0.0233923970785157	1.99437686768775e-76	7.49366600900808e-13
Os02g0551100	0.00956182711019926	0.00770529301297993	8.51825281477263e-21	1.91885337842276e-16
Os02g0552000	1.16836146658586e-05	0.000372009098588271	1.79068404579462e-12	4.47217019001264e-07
Os02g0554100	0.0143239475977036	0.000797262985123121	0.000117555340175393	5.56002480269603e-05
Os02g0564300	0.0118736795441899	0.0182150403676745	6.1990609948124e-11	6.92713968706074e-17
Os02g0566800	2.17705402955306e-07	0.000807626636433834	7.02447320386456e-07	5.91801787123583e-10
Os02g0575900	0.00109880424998751	0.00754464526435712	1.417717815518e-43	8.71899111055654e-14
Os02g0581200	0.0304598545312482	0.000391654051407361	1.15050748191781e-07	0.0261273275530355
Os02g0581300	0.0017772312469168	0.0123498406584893	2.6835736394945e-17	2.642765816583e-22
Os02g0582800	0.00714688843783524	0.0220540417386961	2.00277226106686e-11	7.6382194155608e-06
Os02g0588500	0.000846471055529177	0.000306260830325116	5.62719741358479e-14	8.05885460254275e-13
Os02g0588700	1.10997113011569e-05	0.000987258266319135	1.21027008969007e-82	1.03596117241042e-29
Os02g0590800	6.92680456084713e-05	2.00793882453524e-07	1.53789855990746e-05	9.37018299847378e-11
Os02g0592400	0.00184159340574524	0.0220641888741271	7.99361060313256e-31	1.00603762284407e-13
Os02g0592833	2.40675148722437e-05	0.00013100849085909	9.16517414738342e-19	7.89865007417563e-22
Os02g0594800	0.0025594609438745	0.00253272739964795	4.03041449309469e-08	2.51592451519025e-08
Os02g0595100	0.00384330373545287	0.00291092007831905	0.000372983857113298	3.03437474640621e-07
Os02g0596900	0.00430683420495846	9.1361198191379e-05	0.0151074336579814	0.00958935822929591
Os02g0600200	0.00806617812467853	0.018386461907668	3.49798777519596e-14	7.1760382180695e-09
Os02g0601700	3.91222568337062e-16	0.000416491636511253	9.25951006090034e-12	0.0283052864555576
Os02g0602000	0.000511351677604617	0.0019376725547947	0.0162097698162621	0.00392654359661331
Os02g0604300	2.62288178219002e-06	0.000772710853511752	3.24343636359119e-61	6.35050174070037e-28
Os02g0606000	0.00309045221265393	0.00783166936391959	5.92434607510963e-11	1.70150540942566e-10
Os02g0608500	0.00265448436321323	0.0287416401152367	4.60752415203538e-18	1.65566612317488e-09
Os02g0610500	2.28543627690239e-05	0.0347386510595274	6.2583700778739e-09	0.0206111605005443
Os02g0611800	2.54535887880238e-06	0.000124830696137863	7.93363431277085e-05	1.45843578990822e-11
Os02g0612700	2.37442463319118e-08	0.000373211628859235	7.0905721966022e-17	4.60603168078115e-24
Os02g0613900	0.00313506723594533	1.07338453182236e-06	1.42842578134178e-14	0.00620081850087275
Os02g0614100	9.15529538155125e-06	0.00451434513342403	3.48010466137334e-13	4.49588169621181e-12
Os02g0616800	1.08587740589761e-05	2.13826534357644e-07	5.33805721361025e-27	3.67165260914621e-09
Os02g0619600	7.8402320729509e-05	0.00156525667380649	7.98357901729561e-62	1.08327743101905e-71
Os02g0623300	0.000354342333656665	5.38170582254337e-06	6.72971457941179e-06	4.61007726941989e-13
Os02g0624300	2.91346663832819e-06	0.000187585509015588	1.59751453058619e-14	2.40327368674159e-14
Os02g0626400	4.02683586845986e-06	0.00378212500668386	0.00188061538870554	0.00030090829567604
Os02g0628200	3.34338423125469e-06	1.21877141431926e-08	8.34646993861819e-14	5.76960954995082e-06
Os02g0630300	1.73902971378666e-07	2.56004844652028e-06	8.31840627359079e-46	4.42488130692248e-11
Os02g0631000	0.026898820241869	0.046133185196381	5.93639994177071e-14	9.21139705779889e-07
Os02g0633300	3.54714303930031e-05	7.29426186781208e-11	1.43863184788684e-31	3.56813933887877e-44
Os02g0634700	0.000108162475624453	2.23178130739905e-06	0.00414787095364862	5.83368935021941e-06
Os02g0638300	0.0338871943591805	0.00222619090168886	3.86754917035569e-06	0.000240909854038578
Os02g0639000	0.00376366424383023	0.00213107213521304	1.83235055490551e-08	2.18885985424956e-10
Os02g0639300	0.00554540663459966	0.00713978422559623	9.11441726756687e-09	1.15018502873857e-07
Os02g0641300	0.000809277207101408	3.85674585351296e-05	6.33427436083131e-08	0.00227392879135648
Os02g0642600	0.0226784670524844	0.000884124720869402	0.018672522604683	0.00517729873251331
Os02g0643200	0.00304262127544823	0.000450669176785602	1.57095724700877e-05	2.19213959061212e-05
Os02g0643800	1.28240061039354e-06	0.0263380361413202	4.10645963319341e-06	5.76313741923914e-11
Os02g0647900	4.83688085730582e-07	0.000313039063835223	1.44388923654453e-06	3.24524631341624e-06
Os02g0648300	0.001460943021732	2.86356073349935e-05	7.42461516693346e-16	3.64905419702382e-07
Os02g0649800	6.10617702845129e-10	8.64880185163267e-13	3.22023523179564e-07	5.09369824234568e-09
Os02g0653800	0.000187166671557831	0.00455521657184528	3.97753964162087e-10	4.46817283700707e-17
Os02g0655800	1.33025322201075e-06	4.33745456745903e-07	1.53755582438096e-20	9.51995888077407e-10
Os02g0656100	0.000637467169304461	0.00955931339865447	1.15857657881149e-09	0.000150669199476125
Os02g0659600	0.00920059517067988	0.0101933025560916	3.50102443097919e-12	1.3675572199262e-08
Os02g0668100	0.000225990039616676	0.00344402992646135	9.00542864607859e-18	2.1188240767009e-14
Os02g0668500	0.000128265542121103	0.000134475907882979	0.00525524940650259	0.00107549146025194
Os02g0670900	0.0140165987368615	0.000388770079328359	0.000125603838460808	1.1372860343991e-07
Os02g0673500	0.00114894103686233	0.0229356254013741	8.06158802886463e-21	7.14850272091551e-14
Os02g0674800	0.000154289211462657	0.000372501297131521	0.00022673483689662	8.11043408975344e-08
Os02g0676500	5.45970881389638e-05	0.000192551168175965	5.74848627093248e-25	4.57924452407121e-21
Os02g0678800	0.000592162195966514	0.000968016583163916	0.0171960657215146	0.0496128059671788
Os02g0681632	6.96882819494829e-05	0.00743888254426925	1.6047464256451e-06	3.82469657535212e-17
Os02g0681700	5.07940439467239e-05	0.00294465391253054	6.70281286372008e-07	9.18100626933005e-28
Os02g0683900	0.00317644881090896	0.00414741052288371	7.95051988946017e-22	6.21029338873617e-18
Os02g0684300	0.0212396516701312	0.0386136787856839	0.00644555515093108	0.0159091056250758
Os02g0686800	0.0212876449705572	5.02044924542657e-08	0.000333732749379723	0.00826290304504055
Os02g0689000	0.00346201980913642	0.0495474772571756	0.00891206896373823	0.00116829698324014
Os02g0689200	0.000590114272117148	0.0452369771095922	2.37785494867505e-45	2.77671967622607e-30
Os02g0693500	0.035752024702929	0.0247846837759754	2.95691432394853e-14	3.14952950985104e-11
Os02g0693700	4.78902057551199e-16	2.19272071183967e-12	8.49469771054866e-37	1.83563971668224e-34
Os02g0695600	0.00227668298271015	0.00548772203247707	4.32184544234139e-11	6.30800599074048e-21
Os02g0696700	1.87564142316256e-09	9.12073678605607e-11	1.82830398640035e-148	7.29327612359656e-97
Os02g0697500	1.61040250343828e-06	0.0125030078721315	1.5375119305145e-07	1.06639224406954e-08
Os02g0700600	4.53492945216538e-06	3.11910168543408e-07	2.6309279490508e-19	2.9335220651867e-13
Os02g0701300	0.00970287244824414	0.000431499430483886	0.000270812992200972	0.00196362491664864
Os02g0702000	0.0185936611231513	0.00361523344710218	1.00506454306751e-13	1.00999277726077e-12
Os02g0702600	7.72149319389658e-05	0.000146048761591047	0.00109170533986828	0.0110119227029649
Os02g0704000	0.0109202218718778	0.0428122556443327	0.00222823789796963	5.03280610310288e-21
Os02g0706400	1.05141730024353e-06	2.63101666593740e-09	0.000531034384058949	3.0346178494469e-05
Os02g0711400	4.8223284089107e-07	0.000112042577697318	4.86093349189172e-05	0.000612407114953296
Os02g0712500	0.0407132823752745	0.00215046237276887	1.57170461451481e-08	0.00034242903410739
Os02g0714200	1.92575009961642e-09	0.029901331625029	1.62500796997444e-07	0.0403358311077866
Os02g0715300	1.60608681396859e-12	0.000495729213304579	1.34560866891148e-14	1.25099481586279e-07
Os02g0716500	1.10913599448797e-07	3.37418365086827e-06	2.50505633081948e-193	5.633745653817e-38
Os02g0716600	7.09148441240152e-05	0.00690977925456402	2.2903674678677e-12	5.45041559592671e-05
Os02g0716800	0.000269171681112429	0.0226939565329882	3.02008842814082e-09	1.14539821584417e-05
Os02g0717100	0.0418510290922679	0.0336147296214573	2.20521554430105e-13	5.19964879990693e-10
Os02g0719600	0.000475152684056158	1.21997968428309e-17	0	7.23699367085862e-19
Os02g0720600	3.35735083111907e-10	0.0280323431821112	2.52548057391269e-10	0.000378279176042735
Os02g0720700	8.01463459414307e-05	0.00128393759954118	1.06265383480098e-26	1.39307947628238e-12
Os02g0721700	0.000275419253228489	0.00217445757411168	1.29478092016913e-06	2.97294956161021e-05
Os02g0721800	0.00159391489619886	0.00315112473292318	1.78797120047726e-13	9.9809619195672e-13
Os02g0725000	0.0157855610072959	0.00375340590747778	0.000291880009837768	0.000776417064713256
Os02g0726500	0.00432766120136892	1.06218322017221e-05	6.48838580883916e-18	8.15643617136365e-09
Os02g0727700	0.0196391437442799	7.49808125900117e-05	0.0165022351784713	0.00750600791250285
Os02g0728401	0.00752284244097238	0.0176743688057241	4.30677830676378e-15	2.23858773741225e-11
Os02g0730000	5.67474097244786e-07	0.000269771239417845	4.77128364145956e-59	8.84565394374162e-18
Os02g0730400	0.000224495360144111	0.00865710726653399	6.09490180382121e-21	2.82667290304406e-05
Os02g0731200	0.000860783150719482	0.0216633826152709	0.0111667097501934	0.00748311562657376
Os02g0731400	1.17540670550692e-06	7.71020258557689e-07	0.00899277973662402	0.00074878686463854
Os02g0732200	0.0198830297548209	0.0032533851240936	1.7322588871114e-06	0.000616725914218494
Os02g0733900	2.36085913026839e-07	0.000126095656177138	3.3766812695953e-28	3.81325405176538e-21
Os02g0736200	6.63876490621208e-09	2.89840194190646e-09	1.73293946797014e-05	1.4874969305821e-31
Os02g0740600	0.00115019842908973	0.00791319928593192	9.93722529717915e-06	4.50749352152295e-05
Os02g0740700	0.00194582404970672	0.0171911280286349	1.98591667898861e-13	9.49692474627864e-23
Os02g0741100	0.0283092123251768	0.00868217197860025	1.09522641118873e-19	7.80025648489245e-17
Os02g0741700	0.022384979289113	0.00506172272174347	0.000220307982415401	2.03200060399539e-07
Os02g0741800	6.39802126717192e-07	7.17528247864658e-05	1.29974288539225e-08	1.45213987964616e-07
Os02g0744600	9.49549367902029e-11	4.78015433080628e-09	4.06465941270055e-32	1.31819234068467e-35
Os02g0748800	1.06017011835541e-11	2.84045642894219e-06	3.3556729734366e-10	7.48521011083889e-08
Os02g0749500	0.00467602069166618	0.00328596678276354	3.16520840067355e-07	1.35496127001801e-08
Os02g0753500	0.00978723679892617	0.0231160820413511	9.51919523842764e-12	8.83710319559251e-08
Os02g0754400	0.0123531452450035	0.00163674490709246	0.0021174274583459	0.00535491049177942
Os02g0755000	0.000356864660432242	4.87017410010609e-09	2.38358490122598e-36	1.68707565186215e-17
Os02g0755500	0.0172177015843877	0.00555560009899332	0.000665841957567247	0.00013439804029833
Os02g0755600	1.57463526745701e-06	0.0194445107527186	1.54131645272491e-29	7.7496623298042e-17
Os02g0758100	0.00885699512283891	0.0055972397528551	9.64653773316501e-30	4.74221782801645e-28
Os02g0759000	6.38947319718872e-06	2.10818975455106e-05	0.00039156823452835	2.10114190556235e-09
Os02g0759800	0.00173022834148239	0.00783491914065986	8.40424265925499e-36	1.72769617685137e-07
Os02g0759900	8.50918600353589e-05	0.0038735081309144	2.82168309556872e-05	0.000369617141427788
Os02g0760200	3.44395530526287e-08	5.17239101074822e-05	6.97222512941576e-28	3.34931052040092e-11
Os02g0760400	0.000289777120679695	0.0033722171881852	3.21742866985486e-08	0.000423859044991283
Os02g0761000	7.87720639116568e-05	0.00177473550990436	6.10799791417162e-19	1.87061082902864e-13
Os02g0761200	1.06126807281189e-07	7.2439986681984e-06	1.32165434736789e-19	1.12790648911061e-19
Os02g0761300	0.00472419079262687	0.00161533873282021	6.5953255332519e-26	3.97926582841754e-32
Os02g0761600	3.4611231493345e-05	0.00181775218976143	4.07791887333305e-33	1.65072829799582e-30
Os02g0763000	0.00295587010787285	0.000294814716610998	0.000881063356470825	0.00238683200481347
Os02g0764100	0.000723931909160394	0.016801371824524	5.96771384015652e-38	6.72704304458709e-21
Os02g0766600	0.000265253645033083	2.60830953947044e-05	7.95058916060471e-14	7.82824338745701e-18
Os02g0767000	5.65603482319326e-08	0.00115620004312823	6.47604578106372e-05	0.0192032122422685
Os02g0767500	0.00186516521573316	0.0197140840339221	6.25699072908432e-20	2.96865617878402e-10
Os02g0768300	0.0294189242912621	1.91450331446192e-05	1.23776840169959e-29	2.71331568605556e-08
Os02g0771700	1.40000873856452e-05	2.20529790902004e-06	1.66401871425801e-34	2.48092547665329e-12
Os02g0775300	9.78167943670199e-07	7.91972472040866e-05	9.26289158412223e-28	1.10747358650786e-16
Os02g0777800	0.00337850130506162	0.0130746523338301	9.19833096236915e-05	3.33521731946337e-10
Os02g0778400	2.6678508066536e-06	0.0485923368892242	1.94952569280775e-31	1.28588530177177e-06
Os02g0778500	5.29201805444909e-06	1.26785939344684e-05	2.18522065696578e-50	1.60352849900067e-41
Os02g0783700	0.00305426279801014	0.00387401043027719	5.58692126446652e-67	3.62275668939656e-21
Os02g0787300	0.031693475102341	0.0197181886768286	1.95798895827215e-07	3.30916891732255e-07
Os02g0787800	3.56472272618547e-06	0.00221097227904528	8.86896343318039e-65	2.90634653216395e-22
Os02g0789100	0.0087288445319953	0.0409217878150834	1.61779347879679e-20	7.20523858054458e-06
Os02g0792600	2.52381090197314e-05	0.00037678511705721	0.0449000719778701	0.0254883224451602
Os02g0792800	0.020033924822688	0.00277760246346219	2.6484203041502e-38	5.24490198309429e-23
Os02g0797700	0.0029741220875382	0.00202441877403427	7.66785622291251e-74	5.02515432474409e-24
Os02g0799000	0.000487579900286989	0.0216112835884003	4.28065583580163e-35	9.41218791465147e-17
Os02g0799700	0.000564655090646304	0.0263264422904624	0.000858490648370054	7.26591590613359e-07
Os02g0801900	5.81891941806587e-05	0.000393227311041284	3.94885790995816e-19	2.00825889860725e-06
Os02g0806350	0.0243522413059532	0.00138875634032752	5.18605470761361e-05	0.000143807253605468
Os02g0806400	0.023953521892381	0.000730568595528143	0.00291432159307068	0.000284960756879023
Os02g0807100	0.00882842271724559	0.00455316950048426	6.16582450936071e-06	0.00483779636346639
Os02g0807900	0.000757532860092723	0.0318108384761804	5.97395957031629e-15	3.92391864937832e-05
Os02g0808100	1.12097952576922e-07	0.0187963917851171	1.06285366204753e-18	2.65983549816407e-05
Os02g0809100	0.00214144852556953	0.00780474626490697	1.16929286401188e-08	0.000356335095549132
Os02g0809800	0.00212409677024302	4.43491897842884e-06	1.86896783763204e-23	2.44690856647254e-26
Os02g0810400	0.00169998280852722	0.000294660275762193	1.68318694319815e-17	2.88744814072116e-17
Os02g0810425	0.000621024308166135	0.00561987993192626	0.000419169949239501	0.000823915987365355
Os02g0811400	0.00238829663538502	0.000207728080657904	1.23647049296061e-06	1.93768538905642e-07
Os02g0813600	6.3785924388713e-05	0.000469565396721819	2.49402328526636e-08	8.96380159121495e-08
Os02g0814200	0.00436373404844425	0.00671696163102334	4.12463126014295e-07	0.0010718920269531
Os02g0817600	0.0325982530477066	0.00902055874478009	6.15087014919117e-17	2.28249277000915e-09
Os02g0817900	0.00731190972171802	1.20566066799021e-10	8.99021847826779e-13	7.38885077038823e-05
Os02g0818000	0.00137944495963942	0.00157477556728777	8.48629610627585e-08	0.000475834551530615
Os02g0819400	5.35185312269193e-08	0.0165527680580951	1.6502114584818e-58	9.12120661513014e-06
Os02g0827200	0.000333365420731391	0.00300716911343007	5.09425061083902e-11	2.32645147065134e-11
Os02g0829000	2.36190411980299e-08	4.67217120632531e-08	2.74631362346599e-07	1.28323293061931e-07
Os02g0832150	0.00049407050554641	0.000520793066614328	1.61137183713268e-07	6.84524547924172e-09
Os03g0100200	1.91804541517226e-10	0.000174206231803733	3.33930152460374e-13	1.71540485510853e-07
Os03g0101000	0.00760805622828203	0.00268497579961286	3.43449691033976e-13	1.16643691661468e-10
Os03g0103700	3.31069460708985e-10	9.37462249855527e-06	7.48110007185596e-39	5.27455163288338e-11
Os03g0103800	6.59357980635517e-34	4.25446275727016e-10	1.54612048306456e-80	5.05217308655908e-07
Os03g0105600	2.26754998747687e-05	0.000197966055362066	0.0392884883688182	0.00896698154966272
Os03g0106100	9.34043389161935e-08	0.00880442980184864	1.47469575879934e-14	4.45460000415066e-07
Os03g0107600	2.94551082428874e-34	0.0180598203908233	1.5343293824294e-108	1.43955553571714e-07
Os03g0108600	0.000859501066463047	0.00411201279061982	6.42578150194206e-30	2.28454843915889e-21
Os03g0113500	2.56488139859739e-06	0.000113764137747957	7.74064421388402e-06	1.9310049527619e-05
Os03g0113900	2.97756138342165e-05	2.52752658150271e-08	4.44775202377078e-05	3.03958321278323e-05
Os03g0114200	0.00207766275375472	0.0330817457258869	5.26814303248557e-17	3.11943059135428e-09
Os03g0114800	0.0442045972090225	0.000223063766858962	4.7642556365097e-38	5.53630647657092e-23
Os03g0114900	0.0314764388642159	0.0168470356996847	9.09069231972059e-13	1.89367608810923e-09
Os03g0116300	8.86776787861132e-09	1.21006558985841e-06	2.053613477844e-09	4.28025582289082e-21
Os03g0118800	1.60505976655155e-05	0.000193144941339364	0.0364903020566601	1.48161791643113e-05
Os03g0119000	0.00383877823898375	0.00227543165173185	5.43522542213555e-13	1.89547611462024e-17
Os03g0121200	0.00562625768210908	0.00082295342413146	7.51198896509682e-08	1.42167522524484e-06
Os03g0121700	1.63921965916874e-05	0.00785823374405805	3.02901268454597e-10	7.33931583985289e-07
Os03g0122000	0.00321286817904707	0.00700312047708536	3.87526977305466e-15	1.24298234540422e-11
Os03g0122300	8.40393001125028e-06	0.00122424618484973	4.85296137094251e-257	5.67001148845343e-14
Os03g0123300	0.0105552968537123	0.00338387945584653	2.89881958907127e-07	3.47641819441124e-09
Os03g0123500	7.24484314966003e-05	0.0160646151088463	2.41317201792204e-09	2.65789436517307e-06
Os03g0124300	0.0129468770029866	0.0112243182968749	0.000246452632073039	1.52260582727415e-07
Os03g0125900	1.85565963740782e-06	7.5092330479704e-05	2.12839787814046e-19	1.12464835102351e-17
Os03g0127500	0.000949923918623502	0.00991867554202734	3.25055155818805e-07	1.71629136712274e-08
Os03g0127700	3.93616348600832e-06	0.00236957917336665	7.33095467795473e-07	0.000970436073922316
Os03g0129400	6.81101135595266e-20	2.89283506547701e-05	6.26284912547584e-09	1.48644345159071e-18
Os03g0135700	0.00107232312681105	3.15089301431094e-09	0.000235163850618334	5.38686055197403e-05
Os03g0137200	0.0194495188378869	0.0361644101838589	7.83304743499979e-07	4.16778882873562e-10
Os03g0144800	0.000124097011940702	0.00305659831443109	1.08451355723865e-17	8.51250404895649e-11
Os03g0145900	1.94492658989808e-10	2.68317513528986e-12	1.96790464993782e-145	9.79147310633541e-67
Os03g0146500	0.0230824392434382	0.0156942511393441	8.19186583170697e-10	4.57734328466147e-11
Os03g0149300	1.04937433959974e-10	1.90518556123407e-09	1.77433428847711e-16	3.7288825018457e-17
Os03g0151600	0.0190603594677009	0.00659554713994995	0.000126173277850726	5.0234528986393e-11
Os03g0152000	1.97986289830853e-05	0.00749222699768329	7.05077537152484e-21	5.40982969086682e-21
Os03g0158500	0.000250471655318585	0.00015889152041745	2.2801520190156e-16	5.60563266906965e-21
Os03g0161900	2.20947379434548e-15	3.33583388530403e-08	2.05722456018808e-14	1.96344406882444e-21
Os03g0164100	2.63312998549727e-25	4.22372637055522e-26	3.60264539466653e-21	5.12163311254761e-19
Os03g0165400	4.42877518283073e-05	0.000237943091655499	8.57404251275939e-06	0.0110309826393129
Os03g0170200	1.77225411509472e-26	4.25809490791547e-30	0.00257395219980724	4.88746541577767e-06
Os03g0170701	0.0100409291388885	0.000845890669304785	0.019685229327138	0.00226980854369932
Os03g0171600	0.000286457281822332	0.000212038169237045	0.000244995149886924	2.57911483892498e-08
Os03g0180800	6.62075272671101e-07	0.000188026730315914	0.00543643275826415	1.02429815511989e-08
Os03g0180900	1.06081147290866e-09	0.0251072082805437	4.26704887470755e-15	1.37245905205048e-11
Os03g0181100	1.0239436639762e-12	0.00953486744326869	0.00715105747733586	0.000849245675774803
Os03g0181500	0.000827973077274118	1.29203408626288e-05	0.0145965880497331	0.0244760168670229
Os03g0182800	0.000169102964630663	2.3006416298911e-08	1.72271290840279e-29	8.73079430978164e-12
Os03g0183000	5.71486167401989e-06	0.00168363999933837	7.13317775148689e-42	3.68618268562183e-10
Os03g0183500	3.04922916544777e-06	0.00370415275884351	1.0639836458994e-10	5.39767355701165e-06
Os03g0183800	4.50356756237136e-07	7.50408603608527e-05	1.30299040533769e-07	4.4593230800486e-11
Os03g0184550	9.41831842848123e-07	8.82689935276005e-21	1.01933531386652e-19	1.52216395073603e-20
Os03g0186950	0.0336267811033479	1.31601363424571e-08	3.7098922188397e-06	7.20679058011033e-05
Os03g0187400	9.92790649742139e-08	0.000484564760483607	7.34930953552454e-43	2.02911768305831e-26
Os03g0188900	0.00825574641427088	1.56569195600288e-06	1.71658008532745e-05	0.00099367541497232
Os03g0195900	0.0100732626631958	0.00190173976401564	8.780059112149e-55	7.6798771050821e-14
Os03g0196500	0.000322763770442076	2.10683434923533e-07	1.98217507867306e-05	0.0034061598410413
Os03g0196600	7.5403082445099e-10	2.49823684607724e-05	3.94828749204435e-07	5.49234644191918e-20
Os03g0197000	2.1621885285231e-06	1.07094269528274e-06	1.98842175070415e-29	6.65425550837797e-19
Os03g0197050	0.00222538813343641	0.0268344381823037	0.00799002489744004	0.00107987932791173
Os03g0205700	0.00115891086833959	0.0366581905747882	0.000195086661155951	0.00177562312233965
Os03g0207200	0.00586800557166103	0.0154409970483788	0.0080331129625654	0.0210899056591865
Os03g0212400	0.000900354793650101	0.00114231792568841	5.18251431373465e-15	1.37030324295192e-06
Os03g0213100	0.000277024575626632	0.00161495867815484	2.9657272539365e-38	6.39174377639865e-15
Os03g0213500	4.06344243705841e-05	0.000358429945059514	2.88221145946233e-27	6.91034968937864e-24
Os03g0214400	0.0315468566294368	0.00509644330748573	3.43750751793099e-05	1.14143324637452e-16
Os03g0219100	0.0152296130989678	0.00012733788377571	0.00745890099795787	0.0115399186447383
Os03g0221200	0.00887377240745382	0.0365412096588807	1.28382664866726e-67	9.43905927689318e-17
Os03g0221800	0.0169558849472431	0.0192775983266282	0.000604898668661007	7.67887555097052e-05
Os03g0222100	0.0366045742127469	1.46462444581402e-07	9.71890726816023e-21	0.000143669502065827
Os03g0223000	1.32389911244469e-07	3.23778364875495e-05	1.55008288523119e-07	0.00301279919265682
Os03g0224200	0.0241077277652934	0.0207359691401447	1.87814724380969e-62	4.56113175344169e-55
Os03g0224700	0.00666142353526618	0.0332404944803494	1.74570052912504e-25	8.72505522622734e-18
Os03g0225200	0.00324380741771321	0.00642300729198976	1.35220147303421e-12	1.05471585100007e-15
Os03g0227900	0.00582828094452056	9.90031189522105e-06	1.73753002065358e-09	9.47811121675586e-07
Os03g0229000	0.00135382145539522	0.00397165785999557	1.57720097302141e-16	3.32900630183165e-15
Os03g0235000	0.000113610461532557	9.49667972149643e-07	0.0151487201317333	9.01050486306815e-24
Os03g0237000	0.00393747585840531	0.0449583309610334	2.26825530348584e-10	5.96507298143566e-08
Os03g0237100	0.00242625151062624	0.00306149754745171	4.11333891909236e-11	2.96823748264857e-16
Os03g0237250	0.0394246684756511	0.00475658317801274	0.00208018631071136	0.000432706658921814
Os03g0240700	0.00247786585474296	0.0349460659854606	6.32412761030458e-21	1.44089096547296e-07
Os03g0243700	0.000848375298408444	0.00118182891882322	0.026375644516218	0.0286089558592783
Os03g0243900	7.77098276733651e-08	4.89343997252956e-05	7.93774221545323e-34	1.57101652633775e-17
Os03g0246500	4.41816494020448e-07	9.99445909136329e-09	1.32486017597005e-13	2.00553724589917e-06
Os03g0252100	6.92782230810987e-05	4.64514823919168e-05	3.42445961004953e-05	4.46667269244175e-24
Os03g0254900	0.00233132947549673	0.0333592318344524	6.77283901769890e-13	6.7648414936855e-10
Os03g0257600	2.63701928352347e-05	1.71741692991974e-05	7.08954722812387e-28	4.83525266034337e-23
Os03g0257700	0.0047317625712903	0.000316013021651988	0.0120397018298064	0.000181843718137696
Os03g0259700	0.0325434377747917	0.0289979717456194	0.0308570006670723	0.0492183676710877
Os03g0264000	0.00103097219052057	2.47432984978264e-05	2.96936745345038e-09	0.000120103939954708
Os03g0265001	0.0337873185054845	0.00756051731603744	7.50104753343745e-06	0.000837959718806837
Os03g0266300	1.01698904076699e-08	0.000110524733068465	1.17033851147172e-06	0.000277354377132147
Os03g0267500	0.00808339647664387	1.81774149816421e-05	2.24318413885904e-81	2.80793669557699e-51
Os03g0267800	4.39375336381414e-05	1.02237702653809e-05	3.70604973177808e-06	9.40828485372385e-06
Os03g0271400	2.01493493625524e-09	0.0182137354811153	2.71462758451975e-19	4.22081338149379e-07
Os03g0271900	2.54940008348586e-08	0.000265706127738942	2.37870742714433e-08	7.01941912957136e-05
Os03g0274000	0.00659510804743808	0.000991476887613632	1.81724824522284e-11	7.66582360479992e-12
Os03g0274400	0.000373785016740851	0.00441660378595072	0.00551244278466542	4.48140165719115e-05
Os03g0275400	0.016428175589068	0.00848574942737253	1.15524404509944e-10	7.96029710832764e-07
Os03g0275900	0.00103240570705314	0.00214472065163232	2.10463340751117e-09	9.05263578275626e-14
Os03g0276900	0.000185888314252135	1.46840386165021e-06	0.000203255598944603	0.000450704396037984
Os03g0278000	5.85478315833566e-06	0.00020951380789628	2.6419690535872e-13	4.85328008725573e-10
Os03g0278250	0.00422786706484385	0.00063765747357602	0.000347701127891644	1.99386460216488e-11
Os03g0278300	0.000161837074639826	0.000213785133943422	1.58282206013409e-12	2.92474302856943e-13
Os03g0278366	0.00342039213697132	0.000365203476573156	0.00491806551737033	4.63934224773794e-06
Os03g0278900	0.00220756840176154	0.00919769397285449	0.000119494085881013	3.06340935459128e-06
Os03g0280000	0.00220377504444146	0.00705179443504744	8.25244732494612e-10	2.34092606839396e-15
Os03g0283100	0.00498722756081187	0.0130064202746801	3.67216860162203e-05	7.28752505725068e-05
Os03g0286300	0.0108084218181193	0.000261111001750453	8.15916483124804e-09	8.82958052494734e-10
Os03g0287100	2.10859478024118e-08	1.08163995682076e-06	7.03731163390738e-11	4.43447308763624e-08
Os03g0287400	0.0235534974742804	0.000449276095296837	3.65668875148289e-17	4.96071302691937e-06
Os03g0289200	0.00591485078156475	0.0387029723483686	5.46810909866014e-11	1.5781799755921e-12
Os03g0289800	0.017709722992232	0.00361173865354848	1.33006291527531e-85	1.1835389795814e-16
Os03g0293500	3.97111644851288e-11	4.64017088220974e-08	2.37389607488598e-21	4.68564910113307e-17
Os03g0294200	0.00197492611213447	0.0140113278514239	1.04609106799175e-34	1.60972965498336e-28
Os03g0294700	0.012024916962534	6.14669842536412e-05	1.56656975353185e-09	7.82490532030766e-06
Os03g0295800	0.0236655122392161	5.25052134216972e-05	4.26831611121772e-11	7.01364279362663e-09
Os03g0301700	0.00112577190183717	0.00874865743365845	9.71504464425922e-07	0.000214988539738163
Os03g0305100	0.000122550434581133	0.00134457953064496	1.03704967053502e-26	9.6670802718578e-26
Os03g0305400	0.000137943942481097	0.000848377070669894	5.7680946327869e-19	3.65449956848011e-05
Os03g0306800	1.23893103876378e-08	1.55643698897823e-07	7.69946474849931e-14	1.2238756291618e-09
Os03g0308800	5.18978033714836e-07	3.0238825859055e-07	2.0280548527584e-18	2.26965949432054e-09
Os03g0311600	7.01865250248776e-07	0.000209243971783822	6.23433196750238e-06	0.00867835690419021
Os03g0314200	2.29888747696981e-08	2.30489795932676e-05	4.23530729672329e-76	4.71859773346631e-34
Os03g0319200	0.000758918214231852	0.00582952292915052	0.0265155896617482	0.0199077941652822
Os03g0319300	0.0168427984178514	0.0041357412326885	2.71485390555312e-22	5.5904549989066e-13
Os03g0320900	0.00645150091162682	0.0211483102141547	0.000977629213643759	0.00592687754857337
Os03g0323500	0.000716990446141895	3.72099145770879e-05	0.00227476182865144	8.64317306384588e-11
Os03g0324700	2.76114577004022e-05	0.019629166595074	2.15532684900575e-06	7.17123136261413e-05
Os03g0324900	0.0001177174164318	0.0277703055938275	2.6884841471581e-08	0.00104112493145719
Os03g0327800	3.17631941778671e-07	0.0174697679866089	5.36098895414855e-07	0.00133360118058134
Os03g0329200	9.37691599511433e-05	0.0118205891960534	4.51863539492837e-06	0.00876835091701276
Os03g0330300	2.82657632978058e-09	4.40537581057998e-05	4.50160759165457e-05	0.000507250444623955
Os03g0335200	0.0374008080215662	0.000555713401836847	1.87722549753953e-09	3.81257754718229e-08
Os03g0335500	1.63148278803497e-07	1.19703390259873e-07	6.16309629258724e-07	1.64431625456166e-06
Os03g0336400	0.0132597511383874	4.28255168361316e-06	1.52972609671332e-05	2.7846954356325e-06
Os03g0337600	0.0135971736566433	0.0019350360917507	1.90372380325011e-05	3.04053806658887e-07
Os03g0339900	7.49812297907122e-05	0.000379573748401009	1.47614197580179e-51	5.52368282194894e-66
Os03g0350300	0.00504962891820936	0.0107564769066568	6.9041174697803e-13	1.48523629563348e-14
Os03g0351100	0.00673197120806443	0.00675588409511702	1.13255715411753e-37	1.5786732878989e-14
Os03g0356414	6.19913381921973e-05	0.00077369397296627	0.00104289877196922	9.25065145173856e-06
Os03g0360600	0.00268415777182863	0.021774650121284	2.3025341047616e-06	2.29050858618388e-08
Os03g0363600	0.00633677263395817	0.0362262644406408	7.10779272951366e-12	0.00121160778007004
Os03g0364500	0.00511776634351329	0.00475740140117239	9.51785702537279e-07	0.000167730305467725
Os03g0365900	0.00323847215033124	0.00193822287943692	0.0081041017963953	0.00378454173079752
Os03g0366000	7.48809922911744e-05	0.0471195068923772	1.50215394318746e-05	6.08854271369253e-08
Os03g0374575	0.00242926836904168	0.0132853390708256	1.31054859996825e-06	7.02533621304859e-14
Os03g0376000	0.00110223713863431	0.0172030319142262	0.000553042945392751	0.000544715449134705
Os03g0376100	0.00549566713112585	0.000285320412805262	0.00476517180828152	8.67841144956274e-06
Os03g0402800	1.87249027482467e-07	0.00055033310368985	1.15905548804405e-28	5.70233651133665e-20
Os03g0405500	0.0152598854645735	0.000238650710208279	2.24418909946516e-13	6.54352311087764e-28
Os03g0409600	0.00126639063468138	3.28805074103613e-05	0.000651703459586938	0.00282716260738484
Os03g0411600	0.00623345007343587	0.00114529853790314	4.01311168957508e-54	1.69212765601198e-52
Os03g0411800	5.89134636552312e-09	4.60836764833316e-07	0.00145277023047193	6.58775583857009e-22
Os03g0413400	0.0284835426801084	0.033716443937617	1.11620361240811e-13	2.17617396680326e-10
Os03g0429000	0.0261045361555027	8.94942327318552e-05	3.10185047066671e-11	2.26165351952414e-06
Os03g0431100	1.02473382434687e-05	0.005185025558089	6.76891160160578e-13	3.90322798427839e-07
Os03g0431500	6.33867356162384e-11	5.91908419772611e-08	1.40731066150886e-21	6.78250071091568e-10
Os03g0432100	1.67856011375773e-08	2.36527974590292e-05	2.74732534409939e-19	0.00338363457325229
Os03g0436400	0.0254305911219344	0.01409507371659	1.97302391542068e-05	0.00147793057262732
Os03g0437100	0.0363721679599095	0.0316585001374816	4.92408047929391e-05	1.49753192178814e-05
Os03g0438100	6.27643840181336e-08	6.66761945708348e-05	3.74466095822769e-31	3.37442973205919e-16
Os03g0438400	1.67689119821104e-12	2.96611072980238e-12	1.12538879859738e-06	4.83361978415395e-11
Os03g0438900	0.0143071817318353	0.0129066048142505	0.00618919973095089	0.0496381083759769
Os03g0439000	3.39736589086186e-05	0.00928173488428553	0.00058856800528947	0.00021854492689931
Os03g0556600	8.04066623584383e-05	0.00339299246282166	1.74534903839741e-10	4.38552318436807e-07
Os03g0565100	0.00326773816864101	0.0261398323897335	1.39333347064871e-12	6.27535501426037e-06
Os03g0567600	0.0011388423820378	0.0101701195132951	1.62708234881457e-10	1.72874608132875e-11
Os03g0568500	1.89617539638068e-05	0.00019761750638764	0.00368132152042589	7.15019812433176e-07
Os03g0579900	0.0123724165134032	0.0182419992567729	3.63917407030112e-05	3.64907232259278e-07
Os03g0583800	0.000178666357870603	7.2140942294231e-07	6.07647051870319e-41	2.94013125420509e-33
Os03g0591000	0.00613738867583176	0.00204025716036166	4.17666182244292e-11	7.02038974170602e-15
Os03g0594100	0.00178286686565451	1.55858696326603e-08	5.47785630785313e-05	2.73511506475585e-05
Os03g0596800	4.54087141457689e-05	7.25341145066156e-07	2.94656071369394e-53	2.08967247498947e-26
Os03g0597450	2.3778151969303e-07	1.6021811168359e-05	0.0218578590938668	0.0347631832336591
Os03g0598700	0.0342438667775722	0.00782830247324521	1.52414676101056e-05	6.02333315974657e-08
Os03g0599800	1.72710637765998e-06	0.000104052146970372	3.25248627178862e-29	1.0356130062224e-31
Os03g0606100	2.93900242913863e-05	0.000157944535991681	3.79797568343359e-19	2.3983063600439e-16
Os03g0606333	0.0293167728955648	0.0492153681499131	1.15274014987791e-05	5.9295306674033e-05
Os03g0608200	0.000220887301072779	0.014425548792333	1.00344998933273e-06	2.52647412378742e-06
Os03g0610650	0.00100555313336081	0.0215508936673025	1.24610976665669e-08	0.000334856121962126
Os03g0610800	1.67446811614108e-06	1.70305260670579e-07	1.02964466090466e-14	0.000477417686102213
Os03g0617500	0.00257918701680505	0.0227860297217853	1.87052351389291e-59	1.21305381352412e-46
Os03g0618300	0.000411369033969593	0.00132199399588669	2.17143703447124e-09	2.32997875378081e-07
Os03g0619875	8.17420655011079e-05	1.34450127817331e-05	7.40424984854306e-29	1.59241306974714e-06
Os03g0620400	4.16669014969117e-05	0.0367818270207663	6.46705470273689e-06	3.41451859038433e-07
Os03g0624300	0.000109390695185656	0.00826715921371988	8.65048913229216e-13	4.70972624016636e-07
Os03g0629900	0.00130010985833065	0.000806919048159239	0.00365330889892335	8.48057511795236e-10
Os03g0632800	0.0253635614138896	0.0284682646889558	3.74330979537613e-08	5.67312103363341e-05
Os03g0636800	0.000445479666339489	0.0465815438553258	6.4084787895905e-18	5.70822154788677e-13
Os03g0650400	0.00132000175467229	0.0130042324060412	0.00109090299061188	0.000988203164557313
Os03g0655400	0.000297219506101402	0.000383988417019823	2.78342761630581e-35	1.55750066980146e-26
Os03g0659700	0.00225483095825338	0.0050252704944308	0.00017111531180523	0.000587076280062267
Os03g0660700	0.00346442438774897	0.0436361642175453	4.9095043837279e-25	7.01559473943467e-15
Os03g0661300	2.36687663527065e-07	4.19368491909356e-05	3.4702928661429e-07	0.000919101458616496
Os03g0667100	0.00200654030534737	2.8913609773651e-06	7.25891555169614e-07	1.56237514813107e-15
Os03g0668400	0.0160910990974424	0.00674964012904057	7.17723834548331e-11	1.93087410779079e-22
Os03g0692000	0.00105710003960734	5.10845417716951e-05	3.33149504433282e-07	0.00572677881647007
Os03g0693000	0.00620861232961066	0.00737400073588797	2.64170485029602e-22	3.92669016610823e-16
Os03g0699200	1.46463395172981e-05	1.09046325118166e-09	4.84701058556622e-19	9.75048803078547e-14
Os03g0702400	0.0367779303800398	0.00019082115524174	1.43241196854203e-12	0.00358456956522006
Os03g0702700	5.82248992628477e-05	3.09125525219744e-05	1.635748152544e-06	7.03892193495429e-06
Os03g0703100	3.57512831360013e-08	9.72735516630237e-05	4.23632723685588e-47	2.60179361864504e-12
Os03g0703900	0.0184633464554196	0.0449607404325794	1.9785881226539e-19	4.77993281755787e-11
Os03g0704700	0.0019932993344318	0.000565020655512817	8.46378542817562e-69	4.18890543334765e-45
Os03g0706500	3.33984746534172e-05	0.0070109166676608	0.000333614854031901	0.00174468164642381
Os03g0711100	0.0392307300439083	4.80011789443948e-12	1.3179561529318e-19	0.000364355519640133
Os03g0711400	0.00179588230429042	0.000260013160479307	2.0828412505237e-09	6.97130648709943e-11
Os03g0712800	4.68616508726855e-08	4.15057417464077e-20	3.66610559306315e-18	3.07129669733645e-09
Os03g0713100	2.92300668593254e-06	0.00035011450974627	1.23316678237527e-10	1.74343582862897e-08
Os03g0713600	0.00358394647232934	0.00587690946935663	3.66603862960372e-33	3.80524216704e-17
Os03g0718100	0.00104888385734903	0.00839279345041693	9.87784351548693e-25	7.33194165514768e-19
Os03g0719000	4.83132132190799e-07	7.50588611921928e-08	2.23003286627125e-10	3.5855848503715e-07
Os03g0719800	0.00359256757279394	0.000549180126836458	8.56581700537151e-29	8.14669616765408e-25
Os03g0723800	7.53333779651195e-05	0.00049029249165686	0.0171743591049575	1.46249746667897e-08
Os03g0725400	1.42591779063767e-05	0.000296469829428542	1.99283266807614e-12	5.88454875706416e-17
Os03g0725800	1.21634231326049e-14	1.91056634469696e-10	1.03815973514221e-75	3.5242682993021e-70
Os03g0726100	0.000451906904650477	0.0193560081163538	6.69872128840218e-10	0.0152391778591165
Os03g0726500	4.08477757608168e-07	0.000789819184627451	6.84633828417526e-14	2.47692878280864e-07
Os03g0728900	0.0397440688033816	2.21306174524108e-07	0.000561707826793074	5.61227989915446e-05
Os03g0729500	0.00502218548477657	0.00448730597278801	3.95863849227032e-07	0.0057065509312824
Os03g0733600	6.5675345593262e-06	0.000351345886883442	0.014257788917834	0.000928464745511345
Os03g0740833	6.38081606897277e-06	0.00223565434944982	1.83745990313719e-59	4.84137781950826e-30
Os03g0740900	3.57017717318277e-07	0.000209732718330436	7.41056836076208e-51	2.46868011470116e-50
Os03g0741050	0.000386559167686583	0.000123351161194666	1.54110013502928e-104	1.51581370605469e-35
Os03g0749300	0.00109848129647591	0.000301340218703236	1.54973921177508e-09	0.00305049586028311
Os03g0749500	0.0112642407151534	0.000672389421369025	0.000765944404492568	0.000248083185925876
Os03g0753500	3.24860682827674e-05	0.00084776912114149	4.41228645345648e-21	8.62678274008592e-12
Os03g0754500	4.8266912072467e-11	2.38241293000336e-08	6.60137724654877e-18	1.7000555250597e-10
Os03g0754800	0.000362871510438572	0.00433129736444939	2.95039773490838e-40	3.0768452344372e-39
Os03g0756300	4.83628273937272e-07	1.45645889406606e-05	5.57244640244829e-17	1.07324560133607e-05
Os03g0757900	0.02412927175391	0.00274644521664461	8.22408675737819e-09	3.13521485120025e-06
Os03g0757950	0.0461698305234683	0.000720190591402627	3.48761697705315e-11	9.04358827826949e-06
Os03g0760200	5.4857588328595e-08	1.27812325373572e-08	6.04146402943892e-05	2.27066137170514e-10
Os03g0760300	0.000345175529817495	0.00198436151831354	1.00326901568509e-24	6.4127110316971e-25
Os03g0760800	2.87315771392388e-06	0.000273867927162541	2.33952843456466e-45	8.65416274358675e-16
Os03g0760900	0.00361849441872775	0.000539696099948743	2.52708740619981e-07	4.255902229005e-07
Os03g0761500	0.000188286174551847	6.85939556854541e-08	8.32553261550919e-07	0.000750748146017464
Os03g0762700	0.0228895143649343	0.00315332324430715	1.14573583998295e-07	1.16168025888578e-05
Os03g0762900	4.11898816027749e-06	0.000149466288806492	0.040635907501458	0.00131729279572929
Os03g0764300	0.000623742816101216	0.0148790590332753	4.41555120259552e-16	6.21306766227481e-09
Os03g0766600	1.04190034890182e-14	2.28708045221697e-07	1.58535602589315e-35	2.10619987096369e-11
Os03g0766800	5.32655450144039e-08	0.0282286862643701	3.45412439346172e-13	1.05721452950296e-11
Os03g0767000	9.31492741249809e-05	0.0233938372874797	2.35363640736731e-08	1.17070248822451e-08
Os03g0767600	0.00686217464188195	0.0170493988683154	0.00539847539748936	0.0117307724432304
Os03g0767900	3.23115832248308e-06	3.47657660723534e-08	0.0261419726062869	6.5517393311435e-08
Os03g0770700	7.57555458199669e-05	1.83340166174558e-05	0.000228261398209452	4.44747334169288e-07
Os03g0770800	3.68409030633215e-05	0.000236484255673396	1.82299699942833e-07	0.000314963979008332
Os03g0770851	0.00291038982099416	4.21768257759304e-05	0.0244188784800296	0.0163395729842629
Os03g0772600	0.00241062505394935	2.24722092502806e-08	7.3914682987898e-22	5.92186990845223e-17
Os03g0773150	0.00216945979529383	0.00598964130278557	1.20401667345383e-07	0.000326111001004986
Os03g0773600	1.00168708442431e-06	0.00107593739722565	3.12837609724342e-15	2.5326138788609e-06
Os03g0776400	0.00476512467673596	0.000100934846464738	2.48904913225396e-05	3.83057033514690e-09
Os03g0777500	0.0144075064290456	0.00220618887733289	2.25488895256737e-24	2.27496872879916e-27
Os03g0780600	0.0151643961849728	0.00428735058465451	8.06092560686841e-14	3.70801507679516e-13
Os03g0780800	2.17762945302566e-06	0.00965067921877786	7.24627906961036e-07	0.00844417807127464
Os03g0788600	1.35248554625736e-08	0.0113948631201558	7.13539307763249e-06	0.0419703612554194
Os03g0788700	0.000581898542243501	0.00641200385893062	1.44757935211069e-05	1.93018768455279e-05
Os03g0790500	1.37395921201012e-05	0.00107268530988455	1.89280644375588e-16	8.97010106961025e-13
Os03g0792800	0.0349062178897501	0.000123333374979879	1.34084116528247e-24	8.43122264111242e-19
Os03g0794300	0.00228231317840813	0.00547170665089299	5.30205253268501e-06	3.59942423519594e-09
Os03g0795300	1.32509021669204e-05	0.00374686881567356	6.60913467137766e-05	0.0121466039918853
Os03g0797300	0.00375333336084898	0.000369940179670549	1.3743160988965e-11	7.81112943827094e-08
Os03g0797400	0.0122160303982083	0.000234041234383272	1.31698016690357e-08	2.05771716774958e-10
Os03g0797600	0.000752166529808401	5.92970723970227e-08	3.98193626550799e-23	1.52316721818409e-22
Os03g0800900	0.0137117609480135	0.00484276952680294	2.17075824527624e-06	1.18380188313192e-13
Os03g0803100	0.0199702515449996	0.0170613833909177	0.00128051178593556	0.00260971376216469
Os03g0804500	0.00970994572987484	0.00575391686863531	1.80575512197894e-07	0.00454071172220739
Os03g0805100	1.3803789171021e-08	0.000147327431537524	1.37997623337678e-28	3.8056184496475e-23
Os03g0808100	0.0155488211206321	1.14500211434362e-06	1.07231229289228e-16	0.0119515622331199
Os03g0816800	0.000122381854162806	6.94521638611425e-05	3.10319527603044e-21	6.67823869782013e-13
Os03g0817200	0.00390686413679133	0.000205315958545783	3.07662282595843e-06	2.49833446217425e-05
Os03g0820700	0.0100518538595352	0.00381476517841476	0.00328566270994366	4.47368691998372e-06
Os03g0821100	0.00531145679589872	0.0037594155402131	7.8416217911323e-07	1.70156815368279e-08
Os03g0822900	0.00231395091233411	0.00627139908950395	2.32685381158315e-35	1.98079287498434e-16
Os03g0823800	0.00138464685598915	0.00205533532067324	1.25763541089403e-06	6.09549748862631e-11
Os03g0826000	0.000160192129239279	0.0024486115537475	0.000197394433670219	0.0100242621107214
Os03g0826800	1.64836209274723e-11	2.60097514090523e-10	1.20731340326184e-53	3.72866784772894e-28
Os03g0830600	0.0378095929815633	0.0467107835624071	0.0394861954645614	0.0218938811320909
Os03g0831200	0.000832299630359516	0.00386889035595275	1.83043395864957e-07	3.5790359429963e-11
Os03g0833900	7.93491910061377e-07	0.00827098801296212	1.4741814899818e-35	3.01449898981998e-06
Os03g0837100	6.78695792817205e-10	2.1955809118399e-06	7.40523649297968e-31	1.52868462197947e-11
Os03g0837900	2.53017341569578e-11	2.16559624671216e-11	1.2115683847381e-38	3.94893668094363e-40
Os03g0838900	0.0197616132527037	0.00137036526793585	7.94556881563533e-09	1.08263053068408e-10
Os03g0839000	1.18474980062277e-05	3.70227723488906e-05	1.87308646063379e-13	2.2662915574354e-11
Os03g0839200	1.36054188462643e-05	1.5113459472436e-10	1.21144011609688e-44	8.70599206532731e-15
Os03g0843300	0.00681406249694745	0.000791315595668642	1.64534052636771e-23	4.97431058182969e-28
Os03g0844100	0.000682495612040956	0.0113465476302677	3.61201569506714e-29	4.39555789856077e-23
Os03g0849600	0.00140994210580236	0.0108826440328757	0.000241168958067836	0.00916764621795705
Os03g0849800	0.00221976258202533	4.73804690038866e-05	6.67318001261589e-24	1.40605044084166e-30
Os03g0850600	0.0066356253944809	0.0263208215862004	0.00604026480521389	8.79507140314377e-13
Os03g0850800	0.0491197356741142	0.0103045106827306	1.05288023219141e-10	3.17922282295182e-05
Os03g0851500	1.83448410090085e-06	0.00934551132571313	0.00103220905886299	3.43726542138544e-06
Os03g0857750	0.0179253495679677	0.00601365864787528	2.40728485804073e-05	2.62839589896478e-08
Os03g0858600	4.46832715689588e-05	1.62612849928309e-12	0.000355064207376643	4.71100720600982e-08
Os03g0858700	0.0156589805902934	4.9383235575331e-26	3.59922766833597e-51	4.38502302414115e-08
Os03g0858800	0.00830282237924061	3.58087504985655e-05	5.0839340282491e-35	2.65919792951847e-16
Os03g0860100	0.000677322077103471	0.0304543516506673	6.36113169145178e-42	5.34309565393288e-12
Os04g0105100	0.000148942261956391	0.00550967084597376	9.1522006481218e-09	1.51503133599034e-11
Os04g0105200	0.000151580759346319	0.000805958246705454	1.45817043886814e-07	0.000418087462870876
Os04g0107700	0.00227611225609832	0.00587734209734701	7.43680415344545e-07	0.0349835981141271
Os04g0112000	2.9435121212668e-11	2.94972174842437e-11	9.37775941069441e-05	3.32111795709205e-07
Os04g0117100	2.05797000929368e-14	5.19454602672487e-17	4.03987080619668e-22	1.41557964718892e-45
Os04g0117300	2.7373415878148e-11	2.7253124420997e-11	0.0176747087370675	0.00415784024498555
Os04g0117600	0.00090425191613293	0.0149100156971308	0.000708056227019423	8.50899747061581e-19
Os04g0127300	5.77640069573816e-05	1.3369703441722e-05	9.90907346423986e-09	4.66893175714388e-08
Os04g0127800	4.96168280216051e-05	2.11168514503657e-11	6.74061992244675e-05	8.91708017146808e-07
Os04g0128700	3.07029770587283e-09	7.79537898956289e-11	3.31448714006825e-17	1.08004592034181e-16
Os04g0153200	0.04401021320679	0.00738877829179629	9.76023399211432e-07	1.76353585511775e-07
Os04g0166600	0.00714684760792242	0.000851935328247067	0.00800087635961478	0.0457475285519865
Os04g0182200	0.0156546065073882	0.00224107628123671	1.80669821741449e-12	0.00519445208258796
Os04g0188433	4.14775093364133e-40	2.65874515089386e-09	4.29552549241799e-10	0.000133543382216657
Os04g0196600	0.000680328014249498	0.00321969462414736	2.52767609544982e-05	9.36103730421884e-07
Os04g0197100	4.08078602744799e-05	0.00607322014429402	4.60710001923636e-06	0.0203622580233394
Os04g0202300	3.38597289296808e-06	0.0195041771222022	0.000427299251674244	7.86677862711027e-05
Os04g0206200	2.07894197406162e-30	3.28199810756105e-39	1.55648484572882e-81	3.25377679794177e-50
Os04g0208200	0.00118147580983992	0.0183311646600333	1.83543153217541e-62	1.00615625921852e-22
Os04g0208400	2.61638402196376e-07	2.23852862837746e-05	9.02811597605769e-09	3.73725609550951e-05
Os04g0218400	0.0255909632378519	0.00135523217868988	7.31602672003976e-93	3.54541691845984e-39
Os04g0223500	1.58144024168584e-09	2.5807878155839e-05	2.47393806955494e-08	5.28499952104108e-23
Os04g0226400	1.16836168834227e-20	1.76155472376906e-20	1.81608659213916e-21	0.000627417825311145
Os04g0227500	1.43189026764696e-05	0.000198830618904224	0.000918334009191113	2.03764603271919e-17
Os04g0244800	0.000119807244067381	7.98343090609819e-07	2.59094861584772e-21	1.19695342519819e-32
Os04g0261400	0.00624424003975124	0.00974593582954206	6.10002589103255e-08	5.05995662322014e-05
Os04g0269900	3.28234374453965e-32	4.07642550015574e-42	3.56378785515189e-24	0.000386907053764442
Os04g0282000	0.00112725589502109	0.000352622847568892	2.95011381287123e-33	1.05756225496915e-28
Os04g0288500	2.29018916709861e-06	8.81452616377521e-12	8.98526749993503e-13	7.71409591274994e-11
Os04g0296700	4.92899665073755e-12	1.30869193845149e-10	1.57066070351909e-16	2.09680778838251e-14
Os04g0301700	0.0274707200262542	0.0215214567294571	3.3555449068569e-17	2.73121384742825e-16
Os04g0306400	0.00264411537443762	0.0120892224750703	1.3728577296951e-15	5.03927307135e-10
Os04g0307500	0.0334163930304457	4.97858906114085e-08	3.88825231760248e-17	1.40718576461799e-14
Os04g0312100	0.000828745114231524	0.0352623984960815	0.00044302529600932	7.2781513100269e-08
Os04g0340300	0.000407049990260009	2.46161162803765e-24	6.88030157637271e-11	2.02284436604177e-09
Os04g0344400	0.0124255375010318	0.0244707277602556	4.885252304104e-06	0.00027676913172189
Os04g0346800	0.000182042375402203	7.13375274806472e-10	6.80677850473097e-13	1.62208302720551e-06
Os04g0349500	3.21776361060527e-08	0.000202310491197574	5.28809637216002e-17	4.75489939421288e-23
Os04g0350700	2.56883071750677e-07	2.93456331017721e-07	2.40191513265852e-13	2.4514714840033e-16
Os04g0370900	9.15816750463832e-29	0.000858319793186401	4.4416336086645e-62	2.11700109676583e-05
Os04g0381700	0.0254324759905886	0.03399463373351	1.20987153501133e-10	2.55001777175637e-11
Os04g0382400	0.00966461109774674	0.000108173503028732	2.91619757318148e-09	0.000431920622035473
Os04g0382800	0.0439569126340155	0.0334612384988227	0.00132672946782885	0.0115399892189814
Os04g0388700	1.3223566480545e-05	0.00491149180455877	6.44392023758539e-57	1.89580351096971e-32
Os04g0391500	6.58414912071548e-06	0.00286827821376137	5.18640669281511e-05	0.00893237673644802
Os04g0393900	5.90282269107687e-05	0.00458346280617551	0.00160125599219892	3.36779415033095e-05
Os04g0395800	8.36301853865139e-05	1.02422415335126e-08	2.80273251574024e-36	1.26100490361546e-34
Os04g0402300	0.0152809952310165	0.0407216154833783	7.10671638461034e-24	2.84570191627991e-10
Os04g0402700	0.0138619368474518	0.000817775857418053	1.62103515148126e-31	1.19351892753958e-23
Os04g0403900	8.17098830987484e-05	0.0202489459819905	9.07990213787086e-08	9.76583985429343e-05
Os04g0407900	1.43987029109832e-06	0.0156029381487935	8.51222423287633e-17	4.16874369391018e-05
Os04g0408900	0.0254990350983775	0.0114342063196991	4.83723585531807e-09	2.69043700988628e-18
Os04g0412900	3.6982242151518e-06	0.000249117669181869	7.13003361274879e-20	4.32870432113201e-18
Os04g0414300	0.0188081414641318	0.00756412969492131	1.15514947243293e-05	0.000119415330841142
Os04g0415000	0.000829083206139896	2.96787567689891e-06	5.45211330218652e-06	1.14122073912479e-08
Os04g0419700	1.68657964461687e-08	0.000358559759765697	4.15514296092594e-41	9.95956890168475e-10
Os04g0422300	9.5892581894123e-06	0.00156151466059723	3.3470891298933e-22	6.62136396016713e-19
Os04g0437000	0.00100506125287961	0.00624889740514445	0.000989454015181441	0.000197367995181114
Os04g0437600	0.00350409478194244	0.0334181891242526	1.94967343842754e-08	4.41885119158514e-05
Os04g0438600	0.00079053163420394	0.00490665530101199	8.899811277496e-42	2.58507830202964e-47
Os04g0444800	7.09792235642436e-06	0.0018413637851927	0.000385717561525191	1.25311589953648e-10
Os04g0449000	0.0339465362073267	0.048341047795508	0.000594724448691222	2.79450219420955e-08
Os04g0449400	0.00125596663725611	0.00269184156733649	2.48590079795851e-19	1.48231118255334e-18
Os04g0450701	0.00550267681902184	9.58434214499625e-07	1.7436773617291e-06	0.00618558893780897
Os04g0455700	5.56904706193423e-06	2.10323320978026e-05	9.4693670008459e-09	4.25476165235907e-16
Os04g0463000	0.00287946878979617	0.0172388585210881	1.65893004998514e-09	0.000137418971409142
Os04g0463200	3.09074472501698e-06	0.0135864927687245	3.96799188167663e-07	9.52909679420577e-12
Os04g0465300	2.78033834535803e-06	6.84144024867191e-07	0.00941778597632452	0.000909242208691722
Os04g0465900	0.003989079367002	0.00463340392444094	8.51687604004795e-05	1.93991381859282e-12
Os04g0469300	0.00969215879264294	0.000755204316286829	1.56947309550922e-22	1.08380452293752e-28
Os04g0474700	0.001682012634068	0.000614249908364836	6.67741147632442e-21	5.59069416647309e-05
Os04g0476100	0.0336958229831488	6.65332863721568e-18	2.5562437682601e-12	1.34722014460963e-09
Os04g0480100	0.0265232665721385	0.0167622851528417	0.000406823823646848	0.000523891119059932
Os04g0480500	0.00350152524584809	1.61233190118171e-05	1.97157376415719e-07	1.21843596992922e-10
Os04g0481550	0.0424715928750652	0.00669460384122295	2.72811619776074e-05	0.0105943604263203
Os04g0486300	0.0401348134100322	0.00439194264167533	0.00118359584536028	0.000510282930009326
Os04g0486950	0.00269105842376916	0.000546859615867597	2.88437280877167e-10	6.77896196331196e-06
Os04g0492800	0.000998982216482295	0.0024208285283262	0.0407574864572986	0.000139130026559807
Os04g0493100	3.19519568631788e-05	0.00012149849904386	4.47448142252848e-06	1.73457805327077e-14
Os04g0497200	0.0014217322005096	6.26545906848997e-06	4.12410704537841e-13	2.67685416699675e-08
Os04g0497700	2.67730668510883e-09	0.000551181728026108	2.21339842948947e-33	5.4690381712485e-28
Os04g0503500	1.30044480517405e-05	3.67146507649831e-06	2.53260080704015e-29	2.81061989006141e-30
Os04g0503600	0.00220828424233576	0.0440294041133552	6.47031869614836e-17	2.12195611259689e-10
Os04g0504800	0.00160182065019933	8.21386004062942e-05	3.66293620957087e-05	2.55996007136776e-05
Os04g0504901	0.00632844797600367	0.00140350275937622	0.0163290385075942	2.77264925291596e-05
Os04g0506000	0.0388413807387214	0.02943573050837	2.49441402404632e-17	6.90195925947278e-35
Os04g0507700	1.01862094518234e-05	0.000991805518537373	0.00420498198876358	0.00427220631773467
Os04g0514400	2.9029222071881e-06	4.28184235823441e-05	2.12057608542867e-05	2.46471905957116e-06
Os04g0514800	3.27348898662689e-05	8.85797177011208e-06	7.95080355732114e-17	6.20747772918905e-10
Os04g0516200	8.58448601394907e-09	1.39785108717352e-05	0.00198924050863917	3.79685458353121e-05
Os04g0516600	0.0279956214825116	0.00887187486442297	5.43076141325767e-08	5.27302228976356e-08
Os04g0519700	0.000106980975659478	0.00184041595325376	2.34849789383302e-08	8.18643228415118e-05
Os04g0520700	2.91608492424252e-09	0.00146920576338996	1.15165535785863e-16	7.26893016061262e-14
Os04g0523600	0.0178532799645026	0.00947937046104285	2.38345174367016e-40	1.42515870256739e-36
Os04g0524600	6.94608189610293e-06	0.000118196312267327	1.19350921220216e-08	8.5214171079635e-09
Os04g0525100	0.00109868194403492	0.0244622126697403	2.80389318953582e-14	5.33533891675867e-13
Os04g0525200	5.63879068461174e-05	0.00154433262828851	1.76897029507321e-18	7.87907550383095e-13
Os04g0527000	0.000361948242756462	0.0356196470810107	7.40606767369536e-07	8.98144151971413e-05
Os04g0528300	0.00599424676035221	0.000524056961461814	5.22737893014418e-11	2.8294178577178e-07
Os04g0531100	1.64624276958452e-09	0.000131153328458778	1.96599506340782e-40	3.42172211789977e-19
Os04g0532100	9.70681856094238e-06	3.91574040403207e-07	3.10767504626454e-32	4.65782531464471e-25
Os04g0533900	0.017599225810727	0.00169789535169379	1.17427706920476e-16	0.0363141908563447
Os04g0536300	0.000412807682870396	8.9194816730556e-06	0.000648237593694917	0.00103141480889437
Os04g0537100	6.55346261691292e-05	0.00788371663020933	0.000107146014717949	0.00150844566670644
Os04g0540200	0.00310594327782107	0.000789873441745815	8.60532766434017e-24	6.91996951519869e-08
Os04g0540600	2.43038168114384e-09	3.24213766287688e-07	1.21059891194639e-13	6.80171114775333e-07
Os04g0541100	0.00231879481386964	5.01662412053569e-06	0.00029299521384668	0.0355943100987331
Os04g0545100	0.0166809466627055	0.00936518836871839	4.42349732934765e-17	8.92784007994343e-12
Os04g0549700	5.88128975468317e-07	0.000486844963438346	0.0102407019664959	1.63522101715222e-05
Os04g0551700	0.0174541508797369	0.0155225003382301	4.18279077214803e-09	1.45633788131771e-09
Os04g0556000	6.30744068153539e-09	5.37810862928977e-12	7.89705120102399e-45	2.18802840863097e-39
Os04g0556500	0.0109869449636454	0.00351084543712401	4.09264742849464e-09	1.95217603671962e-17
Os04g0563900	0.0334073632230249	0.00352336041931335	2.60252503981488e-09	0.00407059030410479
Os04g0569300	4.20402496701688e-09	0.0101439901738235	3.14907542278822e-09	6.06458820798721e-08
Os04g0569400	0.0445673131528726	0.0138772736623429	0.00388965117774184	0.00229347612846223
Os04g0569900	2.25770247441519e-06	7.26017781805793e-09	3.15286934115456e-06	3.58826138839413e-08
Os04g0570600	0.0362107902230659	0.000599067646784649	4.25210159368587e-12	5.61805751902125e-13
Os04g0573000	0.000812427028850547	0.000196924297611125	6.84487618211878e-79	3.86412761180207e-100
Os04g0573900	0.000233525525110317	5.39129798093754e-07	3.16750376578295e-07	8.5635619818385e-09
Os04g0578800	0.034746210035179	2.09553826748644e-11	1.64583357991553e-37	2.95665904583583e-11
Os04g0579700	1.55673925912359e-05	7.14790524248539e-05	1.96445434632609e-20	7.85304784860733e-26
Os04g0581700	3.39453818724807e-07	0.000501326934541093	0.00200452070228192	2.01738520672728e-05
Os04g0583101	6.17092845694521e-06	0.0198632162282338	6.16278066202469e-07	0.000205765911254662
Os04g0583200	0.00212887639776045	0.00691232741088336	4.13639608119541e-10	7.08145802646439e-21
Os04g0584300	3.26756439643948e-05	0.00603070680746327	1.87028442241165e-25	1.17568449855135e-06
Os04g0584600	0.036255521647283	0.0438437381308357	1.14319449379231e-06	0.000196995033410076
Os04g0584900	0.0114734184792094	0.0127598944011846	1.75492103454675e-23	2.09025037167432e-28
Os04g0585000	0.00223912675278602	0.000172769063149328	3.55746269978535e-09	3.51200995805715e-08
Os04g0585050	0.00108815228741362	0.000104757283690321	1.8511614941465e-11	6.53669199125831e-12
Os04g0585100	0.00860393451566505	0.00553292913745085	6.04027507046452e-05	3.36059451044937e-05
Os04g0588700	0.000447100580551414	0.000244195982418778	2.58892155463902e-25	2.85099426819246e-07
Os04g0589500	0.000597838691538617	0.000294603121012808	1.07641363357387e-10	5.02478484398254e-30
Os04g0591100	0.000264653882288107	0.00743086240864523	6.70177505719426e-18	1.26320494143693e-17
Os04g0592300	0.000450890614314079	0.00228036383060192	0.00168941595293734	4.0587513603136e-05
Os04g0592400	1.35843428618222e-09	3.05200711121006e-06	7.08039290540797e-48	1.86129521464445e-22
Os04g0592600	0.000305590275971484	0.0343779783579832	1.11400223980064e-09	4.97108494559251e-09
Os04g0593600	0.00876892542229913	0.0340793774710997	2.49773562199469e-14	1.78438185571653e-08
Os04g0598900	0.00829423700963554	2.9833509574959e-05	0.000121253401270611	0.00404402606213621
Os04g0599700	9.58173530543778e-07	6.51712915960178e-05	1.08697818721278e-16	6.28240876780567e-12
Os04g0600900	0.00023038911871144	6.66814789796685e-07	3.48235719250186e-05	0.000129180062540578
Os04g0601800	0.00203003762041427	0.024265405956773	2.07520321387807e-06	4.41433501675629e-09
Os04g0603200	3.63743907120151e-05	0.000159580716535127	0.00154464922384218	0.000522820460259303
Os04g0605500	0.00268963200144	0.00157822027112317	5.00671174732922e-42	4.63250494298379e-15
Os04g0606000	0.000154711357829999	0.00427832541507079	5.29968989176188e-09	0.000136805831306531
Os04g0606400	0.0102111360264096	0.0179869683933004	2.11652786122749e-24	1.27314247204972e-11
Os04g0607100	0.00640647822423681	0.000300452449296696	4.49001139270891e-28	1.73764289817242e-14
Os04g0608900	0.00512268555063622	0.000128837930953067	7.88373323400797e-11	1.46490043071438e-06
Os04g0609200	1.39945789009165e-05	0.00236620729710992	2.21109309948148e-12	1.95154556929622e-06
Os04g0612600	4.20000963182306e-05	0.0123810753171692	5.72645306799581e-05	0.00546841556272755
Os04g0615000	0.00326115405744624	0.00368941772389331	1.27399426540785e-68	5.4817342767221e-63
Os04g0617050	5.46612501647028e-07	0.00124922999462988	4.98492237366997e-14	3.11333406463736e-05
Os04g0618700	1.16536991143061e-13	2.30616028985188e-06	3.05347965905738e-138	1.98847645909263e-30
Os04g0619300	4.3121526617069e-07	3.09745077134971e-06	8.44583020492603e-54	3.76570685649883e-23
Os04g0620000	0.00090786671680228	8.95216005679616e-05	8.2675703567065e-08	1.32724996105605e-13
Os04g0623700	0.0264220032168783	0.00930666463932277	6.77430988063556e-07	2.80314293316456e-06
Os04g0627000	3.87387180073356e-06	8.11910614104213e-05	1.00840156310486e-08	2.76033448927757e-06
Os04g0628100	0.0138447302388109	0.00555110796689473	1.02079203176791e-60	3.19043323313248e-71
Os04g0630600	2.07721637572044e-07	0.00534287536633	2.40433755876081e-26	7.51192598854345e-05
Os04g0630900	0.00304656616622561	4.59651131292467e-05	2.64063345895415e-34	1.88067047226353e-32
Os04g0631100	0.000141805495525005	0.00125348031536575	1.87071113096773e-09	5.71699621448996e-09
Os04g0631200	2.82901324447202e-09	1.14223528734961e-06	0.00230284104027694	0.00019753453296508
Os04g0635000	0.000474456549231185	0.000322675292222685	2.15518322921821e-25	9.75919116592387e-11
Os04g0635500	1.20669389805994e-11	3.51570649332545e-05	1.01546720914529e-07	3.29347968102044e-10
Os04g0635700	1.56488611148142e-05	0.0292203255593085	4.53629965581783e-18	1.16830305317027e-14
Os04g0636100	2.90917913808894e-05	0.00469259249617422	3.15763776484424e-19	7.90636999146273e-08
Os04g0637000	0.00784913805228358	0.00108896235804711	2.51375706409546e-13	1.84541004447542e-27
Os04g0638100	0.000521295888918257	0.000361125498797648	9.55443605041237e-08	3.03112106596113e-16
Os04g0638300	4.65909179964442e-05	0.00523351695289836	5.1824633235423e-06	2.32422009530359e-19
Os04g0640700	1.80342164393647e-05	0.00942793247506027	3.34764428927645e-05	0.00751556556279259
Os04g0642000	1.75453392556255e-06	1.67654978095423e-05	2.84746612389156e-05	0.000217884959821674
Os04g0648950	8.12249776192628e-05	3.36362085515788e-10	5.54544781334781e-112	2.0946144007157e-43
Os04g0649100	0.00492731296362106	0.000791090927705285	2.77338141704525e-13	4.99104367715849e-22
Os04g0650300	0.000250044746215184	9.09597368906407e-07	1.07189369957519e-12	7.14577291343156e-07
Os04g0650333	0.0313917781826903	0.00129225711322012	0.000147873643671802	2.85974036459042e-06
Os04g0650366	0.00112381645253422	1.65270937463317e-08	2.25494478657338e-09	4.30947056491675e-06
Os04g0650800	0.00435073077618402	0.0117605215018936	7.69314846418902e-08	1.23094465458872e-17
Os04g0653000	9.13494107333674e-11	1.14443024555096e-08	1.83537604533234e-64	2.93912632602958e-63
Os04g0660100	0.000543984271964982	0.00828334073003662	0.000243633499353058	6.86795698860294e-06
Os04g0660500	0.000493375754609796	0.0198537843794898	3.60892092284804e-28	1.25452239832361e-22
Os04g0662700	2.73210976871711e-05	0.000182161934364072	1.89306051079172e-26	8.90575247216186e-31
Os04g0664400	3.78528124015645e-07	5.16218870036995e-06	2.58444797059565e-09	1.38606349337373e-08
Os04g0666900	0.000492676707367303	0.0442540735165964	4.04783538890249e-09	8.21211491524978e-06
Os04g0667000	0.0117865472054338	0.0292842941714062	0.0081617808469812	0.0105059257775389
Os04g0669475	0.000945018597856781	0.0476459163389927	0.0225726745498551	4.2274580546934e-08
Os04g0670100	0.0387963717713346	0.0280398647790147	9.46128029391323e-28	5.70511017077409e-28
Os04g0670200	0.00688426635478471	0.000364730791213397	5.14720854445386e-41	1.08332197598087e-45
Os04g0671200	0.000107309902962539	0.000124704314117834	2.37691294756944e-22	2.87680008323298e-27
Os04g0672900	0.00337777218951846	0.00244866038486946	3.66347384672927e-07	9.89185720567677e-08
Os04g0673400	0.0120277620181887	0.0247761443750174	0.00754267004075204	0.02819489107065
Os04g0673700	0.00102511545724639	0.000619802820405067	1.39799721107483e-09	1.4893008561876e-07
Os04g0679000	0.000104315594110554	0.0489012668258252	0.000271981373058379	0.00510728369555542
Os04g0679400	2.53069027720849e-07	0.000105528367504002	4.95079545197185e-13	0.00105743371454754
Os04g0683500	0.0326650946680351	0.000169049910651812	2.35997620621012e-18	2.7104499459092e-13
Os04g0683800	3.1399797018387e-07	8.66557265729131e-06	6.56637349090462e-22	9.63968531714016e-16
Os04g0686200	0.000141058484637776	1.78990325570439e-10	5.98386689666145e-29	9.05468193414879e-06
Os04g0687800	0.0232106719224934	0.00245354608681171	6.60728561329482e-11	2.71418105068782e-08
Os04g0688100	4.80939127771217e-09	0.000411606206559076	1.39624092766346e-28	3.12351441069686e-11
Os04g0690500	0.0350157701293665	0.0320339541525216	0.00316358181918773	0.000705037442674128
Os04g0691750	0.000607203883887177	0.000344335869237555	1.2421062783504e-28	1.41912169222916e-18
Os04g0691800	0.000195094469439666	1.2404205316185e-06	2.13917384947571e-34	7.37069279690748e-23
Os04g0692100	0.00151494671427594	0.00161617490562195	1.55666487501227e-12	8.3442077752405e-12
Os04g0692200	0.0132145942198378	0.0328388228195646	1.60350313981754e-33	1.5397479754527e-26
Os05g0101400	0.00765280211019425	0.00100719902060507	1.3420624700999e-10	1.39574334948353e-06
Os05g0105100	0.000434656131693939	0.0125737685872213	5.61777001403142e-11	5.75282481845513e-05
Os05g0112750	0.00019326681373968	0.00051907840164995	5.16642007511319e-25	2.55581442611375e-36
Os05g0114000	0.000358204331782881	0.00478026241273601	7.12824509574047e-11	8.37980723022115e-10
Os05g0123100	2.44938045786584e-05	0.00327112599106459	7.82879591404486e-08	0.000838627549436872
Os05g0123200	1.17287437393028e-05	0.011581040123998	2.18360796977115e-13	4.59756543525822e-05
Os05g0128100	1.20582884546862e-17	2.37096032225397e-08	8.60264100555763e-09	1.22301584396044e-13
Os05g0131900	0.000544562802807045	0.0213508604304889	6.08524927353196e-47	1.87526160774203e-29
Os05g0134400	1.60356931369827e-12	3.36628775982431e-07	1.84743372557149e-15	7.69231988809568e-14
Os05g0135800	0.0254834084877116	0.0444702893199252	0.00174785344613569	0.00556918813615026
Os05g0139100	0.00138570017607735	0.00428351360987108	0.00333992256348582	0.000250892599179614
Os05g0140600	0.0160344026861486	0.00205491027864026	0.00198185244824739	0.00100904945963759
Os05g0141700	0.00132420214434089	0.000598277089281151	0.0240296095661073	0.0359925878760472
Os05g0143500	0.00492637576219093	0.0302989885823326	1.6056781162929e-06	0.000316832644531801
Os05g0148700	5.95645057139765e-08	1.19849482695674e-07	8.32671464671673e-06	4.56712395912313e-10
Os05g0153000	1.94440587398806e-08	5.78951887938629e-10	0.0138266149806979	3.26916937180029e-05
Os05g0153300	5.82735761608061e-06	1.45935846578651e-06	5.00352664985143e-07	3.25787830147137e-06
Os05g0157600	0.000197840841483138	1.43102831572172e-06	2.60971220995329e-07	4.71423699284725e-08
Os05g0159100	0.00049398243227289	0.00385974727615341	5.29519597453033e-11	1.59083835899975e-10
Os05g0160300	9.77046950758718e-05	0.00301962115966174	6.37116764188132e-25	1.09476171105346e-31
Os05g0161200	6.42070712607593e-05	5.97479505552054e-07	7.08368659122333e-20	3.39034219289024e-21
Os05g0161700	0.0383300833319723	0.0185766502435098	3.77154300990778e-06	1.15663748200965e-08
Os05g0162500	0.000538579079675815	0.00106621556011959	0.000955154264117689	0.00971344147938288
Os05g0162800	0.00167348672523953	0.00012969115806026	0.0150826961068588	0.00385081376478804
Os05g0171900	6.550018216009e-10	0.000205575730853342	1.82798944262532e-24	2.10064670155085e-12
Os05g0172800	5.82472533425526e-06	8.43834655128402e-06	7.85722191589348e-11	4.69756513716735e-11
Os05g0176100	3.66223325364668e-09	8.28266020362266e-07	5.94237234230073e-99	1.23089132496812e-24
Os05g0179000	4.27394605290016e-05	0.00441339802566891	1.49861117553458e-09	0.000787281703954248
Os05g0180300	0.00703328368912679	2.19896487812514e-05	1.17184889962063e-14	8.07946188725585e-06
Os05g0187100	9.72956730381252e-06	2.23331753009577e-07	2.44022123393615e-19	7.0063551986536e-20
Os05g0188100	1.95361966263661e-06	2.85028276392156e-05	1.00587467006352e-23	3.71484115604804e-20
Os05g0196200	0.0308891001414072	9.5709095407875e-05	2.22181523329006e-17	4.68373679863201e-16
Os05g0199100	5.25406949662859e-06	3.91545467931978e-06	9.62415073092796e-23	1.07112544363377e-07
Os05g0204600	0.0214683909547703	7.82993482501364e-05	1.66307857210633e-11	3.57929678694153e-10
Os05g0206000	0.00233509271892978	0.0143313139282117	0.000177403552344021	0.00053916795766209
Os05g0209600	8.50992089634241e-09	0.000119472998901299	0.000642936169985852	0.000557250320392198
Os05g0210600	1.42491656812629e-16	7.47682773529684e-11	6.59642763771231e-27	2.63575941419719e-28
Os05g0223300	7.87636035635449e-05	0.0179656259557825	2.34147008760254e-05	0.038954354098359
Os05g0227600	2.15566505905229e-10	7.13765072382914e-05	0.000105670742565818	0.0125807705056006
Os05g0243200	0.000151277528564937	0.00914117584963518	4.78625845656377e-34	1.6235740806338e-06
Os05g0257100	0.0435872818388604	0.00545329141190744	4.15620173435474e-96	3.25284129388979e-63
Os05g0257333	0.0308778647611987	0.0383087315600194	4.24141727254384e-13	5.79731709219184e-14
Os05g0267900	0.00268158466435396	0.00165513370775079	3.66297612531322e-08	5.94933656290896e-09
Os05g0287800	1.1662373763384e-06	0.0382951441767118	3.98266222607836e-146	5.9158527959869e-16
Os05g0320700	0.000158743060776867	0.0230754809578847	5.00552826087354e-57	1.1052269341706e-36
Os05g0337200	4.10368313434987e-07	0.000481255508563984	2.06228463197079e-08	9.56474744435041e-07
Os05g0342000	3.59021465706747e-05	1.95358772795687e-08	5.5821575842993e-05	3.41104430370521e-11
Os05g0345100	0.0251994287339327	0.00305178174331772	1.01071328316134e-08	6.0300449878346e-05
Os05g0356700	3.42902130657011e-06	0.0291511680748424	0.000388236150230972	0.00560646512221559
Os05g0362100	0.0360409149264973	0.00107876045147956	2.05470376903439e-06	0.0356270622419289
Os05g0363200	9.84809172157964e-08	0.000554013419846893	7.35906087691002e-60	7.6088343401065e-17
Os05g0366600	2.08299561845022e-05	1.48069531145297e-13	1.21015243247443e-11	0.000724620463040588
Os05g0370700	8.26838753968619e-06	2.75590164278282e-08	5.9534349700778e-113	3.84725372692822e-32
Os05g0382600	1.62448518816501e-05	8.04795954122021e-06	2.01543546096581e-22	1.50954599622611e-05
Os05g0382900	0.00969116013260778	0.000996045893028977	0.0339348597486991	0.00427325127896615
Os05g0386000	0.000174256986581069	0.00341041819765768	1.43174344163433e-66	1.51876033965273e-38
Os05g0386700	5.22613544300767e-06	0.00286849696066386	0.000466871148295808	0.0269604711686869
Os05g0386800	6.67025597018444e-13	1.26000506752439e-08	7.56527085859406e-35	6.54533420189251e-12
Os05g0393100	0.00518155065082817	0.00333127740863666	2.35018149735267e-18	3.33797741125164e-14
Os05g0394200	0.000146310385061224	0.00139728123372796	4.10387438058225e-17	0.00147272276611627
Os05g0399300	0.00081682512147168	5.26467496505408e-07	1.46611432195349e-22	8.47529532510535e-05
Os05g0399800	5.26066143102059e-09	2.52928787423743e-05	1.16247547689564e-13	7.49685326882589e-08
Os05g0402700	0.00462727723820738	0.0261404298496961	5.58630496614634e-07	1.47825655917755e-09
Os05g0404200	0.0087146333824948	0.020314032765384	1.00551347821985e-09	1.25792917128861e-15
Os05g0404700	0.00451384367750503	1.33536514615807e-05	2.18247499985206e-09	0.00788002452792413
Os05g0405000	4.05325530399506e-09	4.67380757712869e-05	3.51279360363691e-36	8.1546886947527e-20
Os05g0406800	0.00263352045925758	0.00105547000224997	2.42381402884438e-11	0.0149874618255373
Os05g0407500	0.00663845136750964	0.0103967106853721	0.000119084927180033	1.21465447783738e-08
Os05g0410500	0.00225620373291543	9.17073397737537e-07	3.56397870728744e-25	1.16664562380133e-18
Os05g0410750	0.0387950381487838	0.00854432327237959	2.4333071590684e-09	3.70195545237354e-07
Os05g0410900	3.45534185111542e-05	0.00483095861817775	2.01174209004434e-12	9.51724154020706e-16
Os05g0412800	2.99648605500276e-07	8.01901477038891e-08	8.25256012039348e-14	9.38515740927861e-05
Os05g0417200	0.00377333595907461	0.0389449145454056	2.59261541210114e-24	3.43652704288263e-24
Os05g0419200	0.00260752318226468	0.00359592304229712	9.21488761954664e-24	2.2808882046933e-19
Os05g0419600	0.000386420371228039	0.0273699733466236	1.51873017034888e-20	1.16671882178856e-15
Os05g0419800	0.000306115755528522	6.32528987387521e-09	0.0486996967471451	0.00291348073120897
Os05g0420600	0.0013202881235674	0.014125506462714	6.76675253342879e-32	2.77360553959006e-18
Os05g0424800	0.00360582823196687	0.000317531640463253	0.00256040882396015	1.82094130426956e-06
Os05g0427300	0.0013824534764496	0.0111802780935592	2.07676508474952e-56	8.88035023394511e-59
Os05g0429700	8.97315178904477e-08	0.000183427579650825	0.0099143852610927	0.0104130255002993
Os05g0430800	0.0209712872405642	0.0131791885711678	1.00427639398219e-14	1.49024906940226e-19
Os05g0431700	5.82638225893983e-05	9.27984740513391e-05	1.22863115391485e-05	2.20064147092861e-16
Os05g0436400	0.00382270387755878	0.0044754973407805	5.7962042666238e-27	1.92443527850105e-30
Os05g0436900	1.64128871768223e-05	4.49700859559377e-05	1.30916954749199e-10	3.98265443144553e-06
Os05g0437401	0.00040001464325911	0.0332700734294885	0.0285872627662938	5.96136840096149e-06
Os05g0439100	9.75270196738051e-06	0.0047138134590611	2.72263448447176e-08	7.0402830134755e-18
Os05g0440300	3.87375315885333e-08	1.69251605526341e-13	0.0353527040677847	3.20631949543072e-15
Os05g0442400	9.84610960422219e-05	0.000539503162671014	7.04703243751692e-19	1.93266908024778e-24
Os05g0445000	3.8462342120013e-07	0.00116360425411901	4.92846601620142e-06	2.37902295708784e-06
Os05g0445100	4.10606359585355e-05	0.000625108063811609	8.72244187226941e-06	5.01113196070294e-06
Os05g0449200	0.000928518110579771	0.00327375288730115	3.59254341640018e-34	2.863071363238e-06
Os05g0449600	0.0114798196591209	0.0168155961626841	1.82718237680734e-08	9.55165760963759e-09
Os05g0452500	4.12939476892665e-05	0.000173555403243195	3.13155792012553e-12	2.27797325976226e-23
Os05g0453300	0.000577917012866898	0.000316351738319431	7.72937559844228e-07	1.68868376910819e-44
Os05g0455200	0.000195625911969387	1.05487912089296e-06	1.72453913059755e-06	3.13067593130569e-10
Os05g0462500	1.29306687213223e-06	0.000263947907196431	8.61460238446077e-67	7.68449438207699e-29
Os05g0470000	0.000100892414840649	0.0173847757175272	0.00962023174844486	0.0350562846078867
Os05g0474400	7.9068321567179e-05	0.00482890004752596	3.78530701373625e-33	5.45501800151442e-25
Os05g0479025	0.000254298162672873	2.07661954602479e-09	1.43350808081151e-05	1.47056658545686e-07
Os05g0492200	0.000600437117473905	0.00554291975394244	3.00342520800947e-11	1.86015454054201e-09
Os05g0493800	0.0227716918534666	0.00620587704114541	1.82600466379544e-05	6.57055216167789e-10
Os05g0494500	0.00394366645826571	0.0197250638249619	6.20301165212539e-53	1.85051607300115e-11
Os05g0495000	0.000390603142581957	0.000126672794865153	0.000271065960355744	2.35351230338388e-10
Os05g0495300	0.000484837633092379	0.00226635077591057	3.0801408214494e-05	1.3189164121665e-15
Os05g0496500	0.000393951719023356	0.0226778137779684	1.51481910761327e-09	3.96153573420237e-07
Os05g0497600	0.0147297564532752	0.0139354719997655	3.2734411119354e-25	5.29379333239137e-22
Os05g0498400	0.00565523291635653	0.0031913802408751	4.80401357424656e-06	3.95173172577273e-79
Os05g0498500	0.0181235599239668	0.009019462424744	1.90419550560266e-16	9.75030590197789e-07
Os05g0502500	0.0339569160954561	0.00563996706669068	6.71491580129636e-10	8.51138883874004e-12
Os05g0503000	9.73168638229151e-09	1.11751756541414e-09	2.71411131428362e-06	1.7302271207361e-12
Os05g0503650	6.14055570630192e-05	9.68388358959887e-05	0.0384193406243003	0.00946235106464774
Os05g0508400	0.016699474803379	0.00256456747810567	1.48274225512425e-87	1.15411619203028e-33
Os05g0509700	0.00352550035291802	0.00201522594911627	3.34448757415056e-11	2.61170028057698e-24
Os05g0510800	5.7214163898224e-05	0.00867701961968966	2.58530868712381e-06	0.000386251755631182
Os05g0513800	5.06367374426526e-06	0.00101213610172263	2.75915541429103e-08	3.35731796076086e-08
Os05g0514600	0.00177337332610742	9.36635439729587e-05	2.19982523982549e-08	2.17182569318983e-08
Os05g0514701	0.0390952754915626	0.00324221010627596	0.000303242293288225	1.4642093717748e-05
Os05g0516300	0.00191471683473841	0.00247384811309424	1.71973441420152e-17	8.75128075781318e-07
Os05g0518200	0.0485294207154782	0.0150012321236018	0.000383749747322753	0.0245780497113725
Os05g0518300	9.72904623118053e-09	1.16887942176775e-06	1.04461623940678e-05	9.5487013276427e-08
Os05g0518600	1.19230870031744e-06	0.00844805613127826	1.52735420231554e-31	3.16443693946425e-11
Os05g0522500	0.0327567043128573	0.0496757592176453	2.06638325393268e-16	5.59059221050152e-07
Os05g0523300	3.8086969555877e-05	8.30337250731624e-06	6.16280939233222e-09	1.29861924591662e-07
Os05g0525900	5.4611467186711e-05	0.00309465980089793	3.43342593283807e-23	2.47158890390456e-08
Os05g0526200	0.00336992468883401	0.00415779942383765	4.25301772051441e-58	9.63823314085392e-06
Os05g0526400	1.62714237789366e-05	0.00013143702292197	4.02812755852071e-08	0.000188757311728917
Os05g0526800	0.0125044708585794	0.00312141726807127	1.97079976050356e-11	2.24170116565651e-09
Os05g0528000	5.62925961718714e-11	1.0641132262905e-06	2.44654128902792e-29	5.1061593806931e-17
Os05g0529600	7.46376159300888e-07	1.7114270806584e-07	3.39115672612321e-28	2.90173224384651e-25
Os05g0531500	6.37688251911648e-08	9.65963319958137e-07	1.32204610504947e-22	5.61649191994527e-26
Os05g0533500	0.000520089201023416	0.00176929860260354	4.73724079644346e-10	4.33355571356878e-09
Os05g0533900	0.000189167853789122	0.000391761100251594	7.08738523603668e-22	7.97177955837249e-23
Os05g0539500	0.0230843523400575	0.0177164507684609	4.91671154637655e-07	9.78202313833076e-09
Os05g0541100	0.000605092104353947	0.00134618951167446	2.13000955944195e-34	9.25214723924972e-13
Os05g0542800	4.65398402904576e-05	8.43277993177882e-07	0.00900521074269917	8.50376743688354e-05
Os05g0543100	2.34727649739355e-05	0.000113319247797278	3.55908579529662e-11	2.66177882770517e-08
Os05g0543600	0.00150680334585711	0.00959537969846589	4.48894935856418e-14	7.00095845526706e-11
Os05g0545000	6.28295109306149e-06	0.00219772892021607	1.12320624940436e-06	1.67732624307129e-06
Os05g0549100	6.87282752975522e-06	1.19639104081726e-06	1.45402114252752e-15	2.42920383281961e-09
Os05g0550000	8.74071698185995e-08	7.05808721936825e-10	0.000215768400134888	2.18938410254438e-05
Os05g0556100	0.00176888035686026	0.0102597080313218	3.11337642141437e-43	7.07152377835654e-18
Os05g0557100	0.023940341194346	5.58010246861904e-07	1.20138345683375e-16	9.2801687762304e-10
Os05g0560300	7.41636289331573e-06	5.10867164352414e-05	1.10031442436222e-23	1.15886358684493e-24
Os05g0563400	0.00645419547778831	0.0279191084913002	1.38742183908061e-05	9.0786519363197e-07
Os05g0563550	0.04640926883971	0.00675345773644325	1.40952525716186e-06	0.000486935029478184
Os05g0563600	6.84142876875778e-14	0.00256385235820496	2.6994625832008e-09	0.00697103343315198
Os05g0564400	0.00020350685628775	7.34228839581016e-05	7.55776674589641e-29	5.38898353011345e-13
Os05g0566400	0.0195979030549059	0.0332147788559907	0.00116697420498555	8.67481171098754e-06
Os05g0567700	0.000377941601151749	0.00827122970571804	1.44706095212357e-07	9.7306650451821e-08
Os05g0569300	0.00283330492738663	0.00461760100050223	6.40943250412309e-100	9.45543455003343e-84
Os05g0573300	0.000473937015753991	0.0161149563545904	6.65168755439515e-108	1.37839521941692e-40
Os05g0576800	0.0413779683281214	0.00800369163266328	1.25964839481244e-09	3.37083787263869e-09
Os05g0577700	4.92792837548766e-06	0.000108500162872735	1.6976401681586e-29	9.64688782453665e-42
Os05g0582100	9.58410969133592e-09	0.0048937725984603	2.27218622380644e-18	1.79697920749296e-05
Os05g0582600	0.0183391012189952	5.40944564781082e-05	1.3879306939926e-14	0.00010735210558711
Os05g0583200	6.16378937613731e-07	0.000688802517178618	1.56865717350377e-09	8.67738354813941e-12
Os05g0586400	9.14554166879443e-09	0.00207626972365272	4.78394001839775e-31	3.45485649203769e-13
Os05g0588800	0.0218888319904991	0.0442710465099509	3.11506165630925e-32	1.35587178421626e-29
Os05g0588900	0.0225965633721356	0.00647165465063635	6.01076974859919e-44	7.20484222371185e-41
Os05g0591900	0.00196988708951871	0.000577752463303922	5.52118279084912e-24	1.19206067195765e-22
Os05g0593000	1.32355980870351e-08	0.000107581331080269	8.12364288662931e-90	1.27950196888935e-39
Os05g0594700	0.0145359955557879	0.000110178708619691	8.17885089110257e-19	1.70524012804924e-10
Os06g0111800	0.000329136402494276	0.00550954031658839	0.0216195554261943	0.0231071517125423
Os06g0112100	1.02878386001549e-06	8.53753589476882e-06	5.67908963075933e-78	1.04412787964179e-18
Os06g0114650	8.85671431858604e-10	1.69357043677632e-05	3.87364923515416e-08	3.70181909021035e-17
Os06g0126500	4.18330248687037e-14	8.73964792604562e-05	4.72199300445705e-52	6.45713390353301e-09
Os06g0129000	0.03437986838033	0.0384065516881486	5.18973545248927e-06	0.00145988655256159
Os06g0129400	0.0113637213190126	0.0102052493821475	4.03002482218822e-21	2.56891517557844e-37
Os06g0130800	0.00820759108369833	0.00613411464627183	1.66778275955051e-22	8.40423843507908e-30
Os06g0134800	1.22475689417233e-06	0.0123410974681687	1.60760814986096e-06	4.20399381902161e-06
Os06g0136300	6.70167626508757e-05	0.0336150250025512	5.98622114772318e-07	2.12245010523414e-08
Os06g0140900	6.68093169555449e-07	0.000344208508411145	0.0281477567909609	2.43925887470451e-19
Os06g0141200	0.000195128353015778	6.24153871687486e-25	0.00266081730822649	1.85020720128093e-07
Os06g0142400	0.0195333592399734	5.37293838869398e-05	0.000803997782167323	0.000797972521484555
Os06g0143400	8.38204330388542e-13	1.96531504419564e-08	1.17407403139132e-06	4.17717242119827e-21
Os06g0146800	2.58072004055553e-05	2.84027773953397e-05	5.38718402280902e-24	1.9564562868528e-25
Os06g0147000	3.07675132156628e-08	4.19712208473165e-08	2.01294587997458e-14	9.64515853594034e-31
Os06g0147200	3.14854306125918e-06	2.7876455279918e-06	0.0030788721560091	3.47188809093457e-16
Os06g0147300	0.00229217533853892	0.00120028809010163	1.19746503346393e-12	3.85582164896514e-17
Os06g0148200	2.23344225177523e-09	2.25066102764152e-10	0.0222033935196043	0.00323462586192426
Os06g0153000	0.000650718993172917	5.22830242579488e-06	3.59421042435084e-06	5.97891879259872e-06
Os06g0153200	5.94576825062463e-10	2.72548469300486e-10	1.10270003645025e-76	3.39530272800623e-53
Os06g0154500	0.000454672938822418	0.00114869083269643	8.6203423165167e-05	7.70889303769785e-15
Os06g0159900	3.44085397981552e-15	2.4753205855925e-19	3.4824250539645e-26	5.71857486856238e-46
Os06g0160400	1.34576776196289e-05	4.52307471637904e-05	5.15334892006805e-11	2.32480918901067e-32
Os06g0166500	2.76345814436273e-06	3.26587563049558e-10	2.71605513631493e-06	5.85681567058159e-05
Os06g0176850	0.0186622349516064	0.0062810434917758	0.00417412386666212	0.00382711689416528
Os06g0178650	0.0186622349516064	0.0062810434917758	0.00417412386666212	0.00382711689416528
Os06g0178900	2.51149531597436e-05	2.33438374741162e-05	4.00478020520671e-34	0.000671461091640792
Os06g0179900	0.000125963813898814	0.0162139177251826	1.50664359235091e-11	1.18332989828992e-10
Os06g0181200	0.0254479583850451	0.00867827492969762	2.92036915251586e-29	4.69445081866577e-11
Os06g0185500	4.99670293730236e-06	5.2909457978743e-05	0.00129955862958202	0.00017108069405123
Os06g0192800	0.0253354450661351	0.0238356405783604	3.58398892807251e-14	3.4936577047625e-20
Os06g0193400	0.00962437255356762	0.00251386431324729	1.50614012500017e-05	6.15748643714637e-13
Os06g0198800	0.00290213892349055	0.0135454749215756	2.2841074386166e-12	2.11983351021569e-08
Os06g0199400	0.0261035492263723	0.0217402403120632	0.00419547620849531	1.69066378239862e-06
Os06g0203600	0.0164296815534752	0.0220824129495843	2.95446738737152e-09	3.56829862810689e-07
Os06g0210000	0.000268078526784078	3.82359510936403e-05	6.55390192469971e-38	4.10790176990698e-13
Os06g0211200	5.51241233215954e-07	4.52270258193946e-05	1.85774602895469e-10	7.62346474021813e-17
Os06g0215000	0.0114624449649233	0.00814076536959564	2.25098588827976e-16	5.75744793684954e-19
Os06g0215900	6.94385668349732e-08	0.00208167178712553	9.48727854229226e-76	1.5445599729873e-08
Os06g0216300	0.000684542072812783	0.0020252077973323	2.35608391968438e-19	7.97981358845929e-25
Os06g0218300	0.00725277637422691	0.00012803145967104	1.95310245104372e-06	0.00026466772827131
Os06g0218500	6.05500305579484e-59	1.91709670410517e-71	6.05460981326969e-77	7.91622251699989e-59
Os06g0218900	1.08941200704821e-05	0.00141939920201595	1.76415345072133e-11	6.19725250715823e-10
Os06g0220000	0.0089439837958644	5.12957195974149e-15	2.22022146567668e-38	2.10327135367787e-11
Os06g0220100	0.00821553298957179	1.78594424058053e-10	4.2003511986898e-37	7.55812037373618e-15
Os06g0220800	0.0140836137513482	3.60535497824593e-05	3.90756503719544e-27	1.68372205119958e-09
Os06g0223800	5.49673829457098e-07	6.1310505127865e-06	4.53075618299795e-08	9.05659560326227e-06
Os06g0223900	5.31178010883928e-05	0.000168073445576235	5.20958876502403e-10	5.10649509052582e-06
Os06g0224400	2.08603596576611e-05	1.03698222392173e-05	1.58916606364462e-17	3.87967723769478e-18
Os06g0227250	4.36099582794961e-07	2.23026277019009e-08	0.000483989744679991	4.09964737699255e-05
Os06g0229800	2.77439301064058e-06	5.61320525380158e-11	2.61799259086876e-10	0.000108836553953606
Os06g0230000	1.88952158642698e-05	1.87294235030954e-05	0.00136835575104516	0.00415784024498558
Os06g0232300	4.03407477378889e-05	0.00112479552393734	5.77841618365476e-05	2.02877325370203e-08
Os06g0234200	1.60149207151051e-05	3.22625510464674e-05	2.14306599905619e-10	7.48263928293272e-05
Os06g0235200	1.95830123683665e-14	1.53229265179791e-17	2.74392298868065e-34	4.28138640048795e-29
Os06g0235850	2.58350171324263e-14	5.23710662149374e-14	3.33396768951445e-15	3.5394978829879e-15
Os06g0236266	2.23341322961417e-07	4.10606547659632e-09	2.3984623698601e-11	5.45720138792294e-13
Os06g0239500	0.00117512005868267	0.0124500241128516	2.84551783438321e-18	0.0156527247641026
Os06g0246000	0.00012619408013776	6.68141794047031e-07	4.21607280416995e-26	3.7836711790204e-35
Os06g0247900	9.58666746404034e-05	6.54329366711497e-05	3.95706085340989e-13	1.66053335283073e-05
Os06g0248400	0.00884581620792275	0.00384934815517537	3.03148095383315e-10	2.69190120675089e-15
Os06g0248500	2.66598851216977e-05	0.0344844195952213	0.0456135284813839	0.000852568252498509
Os06g0254700	0.0147755300110314	8.81474969123804e-06	0.0022313054898131	0.00399627517223024
Os06g0256200	0.00250631820992856	0.00392423301969358	5.46838353864194e-05	3.04816439145574e-07
Os06g0256900	1.9210571765955e-05	0.00138769807982656	0.0312890840397034	0.0281367304185799
Os06g0270200	0.000508082289470261	6.98071445387589e-11	5.95196802354039e-18	1.09821040344819e-13
Os06g0272900	0.000180721068104	0.0396260215057574	0.0231481863002165	0.00137489628981078
Os06g0275700	0.00206307610717465	0.000406541597400518	0.000174640520532519	8.67033206986681e-07
Os06g0283300	0.00591797251796747	0.0181637287037234	2.25547843205415e-14	2.76028168343684e-05
Os06g0284500	0.000224736926491205	1.55822942427305e-08	9.23483073094805e-09	2.11581405927525e-11
Os06g0318200	0.0106526678317197	0.00515521424811008	2.38678958357107e-09	4.36296584363332e-11
Os06g0319133	2.20448795005573e-05	0.001106579827984	2.01367661090479e-53	3.15662926713239e-61
Os06g0319800	0.047575132818168	0.0443118299415946	0.0297915893603294	0.0192858732985441
Os06g0320200	0.0456567030071878	0.00111703114492275	0.00239592324372959	0.00209649014057088
Os06g0326000	0.000380029098635362	0.0176729199726931	6.80398186883138e-10	0.0061204131189391
Os06g0328900	0.000312230417460742	9.70517360901433e-06	4.03465732335933e-05	1.02684083037096e-19
Os06g0334300	4.43915907067871e-05	0.00027622565931645	0.00142005299700586	0.000155233238745297
Os06g0340301	0.000184420979058668	0.00612792846124158	8.07584668514195e-07	0.000245599873861844
Os06g0361500	1.84486335303815e-25	1.89517008575315e-22	4.46704028270191e-26	6.39800648349035e-21
Os06g0472300	0.00197271197508176	0.00454390652327014	3.29538191304898e-35	4.0788240759193e-27
Os06g0475400	0.0104418153280892	0.000335857126337167	0.000533863111022646	1.78312273637628e-05
Os06g0493100	0.0366867246176015	4.2350797015801e-09	3.24293465641298e-45	1.13326249679024e-20
Os06g0506200	0.00134453567663649	0.00202921380872934	0.0138439079806434	0.00794148972110985
Os06g0524300	0.0491500976441858	0.000330984276599964	0.000168144854926091	0.0167679086811152
Os06g0528700	6.53142933347773e-06	1.25635048646486e-05	1.12403497562954e-05	9.73879167298339e-06
Os06g0531900	0.00452658636879817	1.35333705064479e-07	6.32867045541932e-25	0.000138512321535081
Os06g0539066	2.24655646947962e-12	6.2464756404772e-11	7.94749851260692e-13	2.61543837354691e-10
Os06g0543200	0.000159139952077469	0.0103882616612334	7.72341646141829e-18	7.82679361655698e-14
Os06g0545900	0.00215380194508555	0.0474619297491955	1.81424772158013e-21	1.33227914666986e-06
Os06g0547400	1.03607145893559e-16	2.17152299265758e-06	3.96166727366613e-12	1.6600311712368e-10
Os06g0548000	5.64133924519191e-06	0.0352818718411193	0.000178340136811055	1.48907075807725e-07
Os06g0548100	0.00233311823918244	0.0262846272843797	3.3538871738699e-09	2.07901137585666e-09
Os06g0548200	6.79344184494129e-06	0.000221436257926497	4.81834748909466e-17	8.84880858974017e-13
Os06g0549300	0.0246573095139433	0.0217942666525672	1.13098544302095e-05	1.86115770773249e-07
Os06g0550800	2.88625616110072e-06	0.00167903634497173	0.00500781404950643	4.86351889871895e-24
Os06g0553200	0.00859909073998914	3.28659459130895e-05	0.00187560067400282	0.0211255989097792
Os06g0556300	0.00401948925319437	0.0265889596202592	2.25455425138875e-07	9.9508333523085e-12
Os06g0558300	0.000919324147616709	0.00130316073020277	1.09965440107173e-21	1.36456128580216e-29
Os06g0561200	4.04235261786042e-06	1.3109097217284e-06	7.69753683148875e-139	3.47511232182326e-100
Os06g0565000	0.00050215274491444	0.00139462415822839	1.9536039080896e-10	4.22358875894004e-13
Os06g0565100	0.019478127488756	1.34159494259719e-07	0.000861695393637308	2.42159264004695e-07
Os06g0565300	2.03327954856375e-12	6.09307449728559e-08	0.00909390891257213	0.0231448517125647
Os06g0565900	0.000197480287948847	0.00166260028489213	2.9054083908274e-05	0.000188966861271483
Os06g0566100	0.0138776179719238	0.0338795554603471	7.13821750061435e-16	1.13126277121231e-07
Os06g0566700	3.02378635565434e-11	1.53949874613574e-11	0.000227170573033394	5.57104586754064e-06
Os06g0568000	0.00717420627785276	0.00562449077231746	1.47689236293799e-06	0.000135998341711817
Os06g0583600	6.72108955701307e-08	2.34655406762672e-15	8.71500215986438e-54	1.21944801017538e-40
Os06g0589600	0.00615201692688408	0.000129472520033473	8.33449618643427e-38	4.17872658165294e-29
Os06g0591600	5.6509123222971e-08	6.95640507219621e-08	5.40444036565895e-06	5.47570184773837e-09
Os06g0594400	1.46207898261184e-14	1.95584348058249e-07	3.21594197147046e-11	4.69665096675608e-08
Os06g0594600	5.42464511567614e-05	0.000166581533784557	1.69335104797291e-45	2.27570212271321e-23
Os06g0594650	7.37225605143594e-05	0.000806886986723317	0.00607104259973914	1.03811857269106e-10
Os06g0604200	4.10356783954101e-19	2.18309396363332e-08	2.41313254633153e-32	5.57677691135761e-08
Os06g0604300	5.1882109436619e-06	0.0344182379986939	2.92395130522205e-11	0.00633239763519378
Os06g0607100	3.02345755308114e-05	3.95768273597445e-07	1.19905294397832e-19	5.2732361526672e-14
Os06g0608401	0.0166339738052138	0.000751331915047312	0.0215792912897732	0.0110919460389573
Os06g0610800	3.60613251443417e-06	2.65148647234965e-13	5.77943957003313e-11	6.29660354884183e-17
Os06g0611000	0.00172573043024491	2.10014220359727e-06	8.88541340855265e-21	1.62044200845056e-24
Os06g0613500	0.00765657377488337	0.0462399349252154	0.000178007768613996	0.0130308731975243
Os06g0618100	0.00324657802894166	0.0103851322201947	0.000306884820647008	2.39153730723542e-08
Os06g0624900	0.000472380566562127	0.00233315702702139	5.64904258086372e-09	3.48856095317453e-11
Os06g0633100	1.23472593671118e-11	0.00119551795862572	6.79896723235401e-17	1.9030420119004e-15
Os06g0633800	4.47086545958293e-12	2.68358554247902e-07	7.83611505809449e-29	1.61441090800631e-16
Os06g0636100	0.00208201264290107	0.039514810082267	0.00779736636956371	0.0420927053271267
Os06g0639500	1.62099270021596e-06	6.27726742640076e-05	2.86353161820981e-47	2.77430179143457e-36
Os06g0641866	0.00257838947735513	0.018416554197129	3.21221604945919e-29	1.54444976083319e-24
Os06g0642900	0.00323160864196909	0.000749505154327984	0.00228033703917386	2.8358990606916e-09
Os06g0643000	0.0248584205410027	0.00131629315894326	7.64901873211829e-05	0.0112633604590019
Os06g0643500	0.00269053817879392	1.66639098322903e-10	3.31038298784979e-65	8.72774247334843e-08
Os06g0645600	0.000551617933827895	0.00256946372751677	1.92576043487889e-08	1.06569685534586e-05
Os06g0649700	0.000777915852679419	0.0492918551934111	5.98157805788899e-30	2.69677660719813e-08
Os06g0653000	0.0169070695954163	3.21718997557985e-06	5.4875694707204e-05	0.00813786115317448
Os06g0653900	3.23859513463031e-06	0.000925160947322293	4.22802867261141e-33	7.10999757306402e-13
Os06g0654000	0.0329642298418481	0.0285312850039734	1.84579667004568e-05	0.00053515316281941
Os06g0654900	2.23169489341614e-07	2.62066714510337e-09	6.81846833736592e-14	5.12900719043344e-24
Os06g0656500	0.000180401684262581	7.09902989413029e-05	2.03355367989277e-05	0.000158700423519827
Os06g0656700	0.000122407795799872	0.000791720152221171	0.00233004234729882	4.57928432383658e-06
Os06g0661600	0.0178376086704587	0.0499026057373827	3.64943838993154e-05	0.000267817194166698
Os06g0661766	0.0292793335080173	2.22040256594062e-05	2.25558850799065e-13	5.71087364529373e-07
Os06g0663200	0.0129549460682117	0.0166054626149728	5.46532751038346e-05	7.29958079228735e-06
Os06g0665500	0.000325245743846663	0.000445393327867784	6.99624364305097e-17	1.49469789452232e-17
Os06g0665800	4.76541385348003e-05	0.000453950779787827	2.56668632190532e-06	1.3835164880094e-07
Os06g0666100	5.5824868596017e-08	0.0430917413333739	5.38866813487682e-09	5.31300316435302e-05
Os06g0674000	0.0174322785900196	0.000912633675693849	0.000323184279315271	0.020626510673796
Os06g0677000	0.0388320898852604	0.034041996700918	1.41400392118203e-08	0.00459267823674737
Os06g0680700	9.73013650517497e-06	5.15026130762716e-07	3.50262106286304e-07	0.000150972800910241
Os06g0681700	0.00490128474683075	0.0159669747315546	3.36544032080358e-94	3.29966876079851e-84
Os06g0682900	3.61013560758125e-07	0.0428407081733026	9.87843363637286e-05	4.82196155828288e-05
Os06g0683100	0.0251075314927481	0.0306853905300783	3.24240268442665e-05	0.000123180454312873
Os06g0683900	0.0378251216998145	0.0125428706539414	1.90972626706326e-06	5.25423713396826e-05
Os06g0691200	7.73374161277963e-10	4.48058744295502e-08	6.96378569229221e-05	0.000948945342660428
Os06g0692700	0.00918118873879201	0.00341154704338392	1.49344657193589e-10	7.68952252587414e-08
Os06g0692800	0.0044536232283153	0.01491960188124	3.28400923973922e-14	0.000663890140057526
Os06g0693300	7.47259177413979e-06	0.00206070644047338	1.78687725709225e-06	0.000216764759302022
Os06g0697000	0.015986277807645	7.87244860580743e-06	0.000210879921560814	0.0112632447782952
Os06g0699700	0.000847385226940647	0.0183252987659339	9.210203266136e-11	3.22137430070581e-07
Os06g0700550	2.03558784621733e-07	0.00937629439255312	0.000813433638561437	0.0470433759967574
Os06g0700700	0.0361465250719013	0.0199664369475899	1.18641697842756e-42	6.87170803733827e-17
Os06g0704100	0.00546887701256516	0.0113067030279298	0.00111140261151579	0.041260114824145
Os06g0706400	6.77682148182606e-05	2.9288788897051e-09	4.99194583241292e-38	8.68311317213799e-28
Os06g0707200	0.000303879159550634	0.000158790293182281	6.35738751904021e-26	4.76938025698889e-26
Os06g0708300	0.0238300887746074	0.0380160984441695	5.05988219788021e-08	1.08623973187498e-06
Os06g0708700	0.00358821971687369	5.00500058321674e-07	2.10643096737743e-32	8.3322722311015e-36
Os06g0709000	0.0141093081350742	9.03810970785168e-06	8.14687809473763e-08	2.40022787119289e-13
Os06g0710900	0.0273885422962481	0.0143058132081314	5.47817185053175e-17	1.05196330461119e-19
Os06g0711800	0.0248905587544822	0.00529179103753245	8.53636799784435e-21	1.54234435407215e-21
Os06g0711900	0.0120967521567182	0.00709061866091804	1.01384118154146e-09	0.00105989952182482
Os06g0712900	0.0393974548997942	0.0209850230518469	0.00147039478899985	0.0022647695588956
Os06g0713100	0.00031326146067545	0.00216083679725699	3.03677256505983e-38	1.1309981891704e-28
Os06g0714800	0.00470397584913832	0.0351393965075184	1.26128735400796e-33	7.99381946815174e-28
Os06g0715500	0.00296249161085899	0.003479656437473	5.90898842830444e-21	5.68153391093734e-18
Os06g0717200	0.0129061682641306	1.31299073703846e-05	3.54157170422031e-12	7.87202259347319e-21
Os06g0724500	1.20352816828962e-07	0.00489246144765048	8.65985811303274e-29	1.2728357322369e-08
Os06g0726300	0.000702549595236766	0.000266137848890894	3.94995045221244e-09	1.42444513912823e-22
Os06g0727300	0.0294186381338622	0.0306453097263975	1.14013706992455e-05	0.0175736654091591
Os06g0729000	0.00687996319646611	8.57027648769905e-05	0.000418885116542089	0.00410746395745331
Os06g0729900	2.94881682834881e-05	0.000463224972157809	0.000489953933649948	2.30299956670216e-05
Os07g0103500	0.00126127954286781	9.75693466614902e-05	7.85058101729364e-08	1.65913721480317e-10
Os07g0103600	1.21246881532823e-07	1.11111837761153e-06	5.09565356984824e-05	0.000181806734274537
Os07g0112700	2.5908540190087e-08	9.75225836351854e-05	9.77598089132194e-09	0.00767609589971337
Os07g0115300	2.44895365018761e-06	3.76079267930403e-05	2.47981167321754e-37	1.10430913906545e-23
Os07g0115500	0.00434803883206699	0.000143692263977524	1.35974432533856e-20	2.02126479444619e-20
Os07g0116900	0.0149244922442477	1.29967654041673e-10	0.00254140769692008	0.00195453285219471
Os07g0117800	0.0426451973445449	0.00017168933591928	1.46605653613792e-11	4.4602556206536e-05
Os07g0118900	0.0226876774117712	2.25794763725891e-05	7.15619374578436e-33	1.60110221821384e-16
Os07g0123900	0.00513636974785811	0.0265272103218058	4.80874100942077e-08	1.57224971759792e-07
Os07g0124700	1.80727818660919e-07	2.11832520430732e-07	0.00132595580981567	0.0160950411032549
Os07g0129200	0.0199280256560498	0.0049806285838905	3.04277701751116e-05	0.0018241231472889
Os07g0130200	0.00450396559126108	7.04003806280756e-08	0.00300850307677473	0.00215857811034814
Os07g0141400	1.24443367995295e-12	0.0172222399917241	9.16727206041625e-20	2.70886249051066e-05
Os07g0147600	0.0018135742974703	1.44574913642852e-05	0.0403292993059729	0.000392759641314299
Os07g0151200	0.00125432691867859	0.000219003227184889	1.70912981757589e-16	1.76847786838079e-17
Os07g0153000	4.86560339738808e-06	0.00692211043390543	0.000189617405357835	1.69463135844595e-05
Os07g0158900	6.07499650886609e-05	0.000577252781528363	9.1410015247651e-08	6.39354655522298e-19
Os07g0160000	0.0394136617577928	0.00227403264625273	2.57654373409571e-11	1.37467100184824e-07
Os07g0160600	2.13206823235368e-11	4.66498487015034e-06	1.31874701596173e-26	1.84097746640632e-09
Os07g0162300	2.071522416494e-06	1.10736551431661e-05	6.85929259408554e-24	8.01854880064758e-27
Os07g0162900	2.8104623519807e-06	2.86319562401916e-16	6.73298461434793e-06	9.88015651223124e-07
Os07g0164000	0.00674987582404855	0.00320734417337465	3.56708557032844e-08	1.64789572034556e-10
Os07g0164300	0.00446698993257055	0.00876114594711192	1.48166949766551e-21	5.20020858446456e-14
Os07g0176200	0.00485622511223974	1.24878587586072e-05	0.00158818118569032	0.0177159768746987
Os07g0176500	0.00106142881013358	4.23775927426669e-05	0.00691037008742421	0.0291215072175346
Os07g0177300	0.012028511521517	0.00528976912971343	2.71932976753341e-07	1.77087004992731e-06
Os07g0180700	0.000149904057793392	0.00669729448768266	5.55939875127034e-13	1.45216196931987e-06
Os07g0182200	0.00223747288771264	0.00208737212620527	2.71801599075544e-20	4.02654845978145e-28
Os07g0194100	9.69633615833062e-05	0.000217596922086199	1.86800291059623e-05	2.32467144593371e-09
Os07g0196300	1.98583552264913e-09	0.000219750485304378	1.85816138261205e-32	2.52258699714801e-38
Os07g0200000	0.000633352139473638	0.00644104175206608	2.51782457971601e-22	8.31534027396606e-10
Os07g0201100	0.000533215931288706	0.00770490479298849	3.83513411308307e-09	4.3179714577584e-07
Os07g0208500	1.84617828577033e-07	1.68398267100549e-07	1.71041229680125e-15	2.33039804723923e-08
Os07g0208533	1.76321562220143e-06	1.56433404773372e-07	6.05010737641878e-13	1.35356523167067e-06
Os07g0209000	2.03544872283652e-05	0.000226877990769816	0.000652815762806136	2.1911835694535e-05
Os07g0232900	0.0336583040664192	1.30177577104169e-05	2.28045466108154e-10	0.000311586130630699
Os07g0245100	7.63587369055056e-07	0.00450565495006481	4.30543108534171e-55	2.19307134700287e-10
Os07g0250300	0.000195151097412397	0.0374653247724792	0.000975195739772081	1.08886721864073e-07
Os07g0252400	2.8018829670605e-05	0.00367147781025628	4.60111123894581e-11	5.72046081277634e-07
Os07g0256200	0.000121953721453696	0.000879454494643731	0.0101175386993626	0.000158652268471706
Os07g0283125	0.000139249629029147	1.64525953121671e-13	0.0241649134824702	2.84769944003516e-11
Os07g0290200	0.010530885975775	0.00335522580683098	5.7764906460753e-18	6.36400138733245e-13
Os07g0420000	0.0150159329296993	0.00741120497834647	3.86573240469076e-18	3.64910475140562e-13
Os07g0421300	0.0192934675953406	8.2585893905162e-11	3.44609405764559e-12	6.83061063319331e-06
Os07g0435300	0.00682769137060964	0.0010241716900379	2.3652453498641e-07	1.21956515930275e-06
Os07g0437000	0.00056181467347633	0.000169893607473868	1.84408643125045e-10	1.23252561400755e-10
Os07g0438700	0.00180046783314744	0.00422112345844711	1.2528244330315e-16	3.60604044843605e-21
Os07g0452500	1.8050854895303e-05	7.22146900599402e-05	2.34644363491894e-23	6.62862052780188e-23
Os07g0462200	1.19061435690621e-12	1.91036457499292e-05	6.18266001403607e-20	1.19755754972688e-06
Os07g0467600	0.000183351759363304	0.000254220473233675	2.49799955203103e-32	5.12026420744368e-24
Os07g0471683	4.72038902417549e-10	1.55546468146099e-16	0.000277520253210112	1.60464950981879e-23
Os07g0471900	1.0189776393415e-16	1.64379913172656e-20	0.00644085159571916	1.33416603879834e-22
Os07g0475400	5.22397181331376e-07	2.69399135116535e-05	2.46565066486107e-19	1.44279618450933e-08
Os07g0476900	0.0031152515228582	2.07674160287273e-08	0.00985066552988032	2.49017749438356e-09
Os07g0480800	0.0065187158362869	0.00284242760146833	0.00231707104984973	6.57118839503896e-18
Os07g0481400	0.000795333101746453	0.0113465335979084	8.56831965754984e-11	1.03524859585352e-11
Os07g0486500	0.00855137265418739	0.00365397081579665	0.00263712718836414	0.00203552075290342
Os07g0492300	0.0134580862471799	0.000992537062229878	5.07941544792982e-13	9.17728430025361e-15
Os07g0498400	0.0200819079780089	4.84557432236101e-06	4.51560320144113e-08	4.10109294828359e-08
Os07g0499800	0.000933029926773334	0.00486112368898979	3.92349360509618e-21	2.10920906103387e-63
Os07g0515100	0.0029540275636421	0.00539205972478018	1.76606972430263e-22	6.08204682624931e-14
Os07g0517100	1.0244960756689e-06	0.00419634431845999	5.80035191701586e-11	3.10225105740355e-16
Os07g0518500	0.000644808022864317	8.19455886293757e-05	1.43775961990354e-50	1.01333568275311e-35
Os07g0520900	0.0165516817764473	0.00615329409272556	3.42973229338272e-10	4.46688554900330e-10
Os07g0524000	0.00600644722022357	0.00158605226791949	1.13955823817947e-09	1.52256220710541e-18
Os07g0524100	3.81707830105777e-05	0.000755555796320038	6.07617240799765e-13	3.65964011687244e-10
Os07g0534700	0.00293370610565356	2.11781891162514e-08	5.97434286764049e-11	4.16271992241302e-07
Os07g0537500	3.05286287729176e-06	0.000150581920089173	9.70877383897458e-22	4.03269451926281e-42
Os07g0537550	0.0076294389824463	0.00333257649875722	0.0436572838052896	0.000197458329096187
Os07g0537600	0.000395733867162375	0.000114382109183382	5.06580625833647e-12	2.75089106546355e-18
Os07g0538700	6.81433639569001e-05	0.0290395500651781	0.00458070891570481	0.00263539265304264
Os07g0539100	0.0142691363284433	0.00331727156158242	0.00230536327744155	7.45256820994973e-21
Os07g0544800	0.000168851284059712	0.00280418400944276	3.6631544115209e-32	3.14930322231531e-06
Os07g0548500	0.00323162854086575	0.0150792058310121	4.38973930643808e-09	0.000144014790941781
Os07g0551600	2.18769792380515e-05	0.00492442697392454	0.000306684776338746	2.45177196763442e-08
Os07g0553900	0.00723654466979813	0.0233084389798576	1.02539634199296e-41	7.53748628107734e-30
Os07g0557100	0.000925197800699242	0.00437444255720609	1.25652330096986e-65	8.44008108787146e-60
Os07g0560300	0.0487264610034225	0.00435309484423665	0.00526900330449627	0.0461196488633639
Os07g0564600	1.28187930044958e-05	0.00596290847668097	4.60331282040903e-13	0.000188033334056145
Os07g0570575	0.00224003164714432	0.0114661140272958	4.99541367743574e-05	1.1634692701229e-13
Os07g0572000	0.00986520146367192	0.0286251058445769	2.00098463774912e-12	0.000264417376405797
Os07g0577600	0.0169310386126585	0.00762914094163464	0.00010589424641671	0.00053030907115346
Os07g0580300	0.0228765234396894	0.0063958781535932	1.04417507324423e-05	1.93524616443061e-13
Os07g0581000	0.010354944186474	0.0028623375874982	8.89939413336511e-21	1.40000432062931e-09
Os07g0584500	0.00080741034198632	0.000498741704967397	3.15577175006942e-80	3.09137162594654e-48
Os07g0585900	0.0206702558517198	0.000918454735887692	2.90244840887274e-06	3.70298864430473e-07
Os07g0590700	3.18197821514354e-11	0.004072851148034	9.59028408598813e-31	1.8847823799487e-12
Os07g0592000	6.46888626971991e-06	0.000118967652130672	9.73320821661419e-18	7.19348624839965e-09
Os07g0598200	0.00124355508399186	0.00271654037424496	1.99349411541057e-14	9.04676193127932e-15
Os07g0599100	0.0047317846541344	0.0269353281832191	8.11796512244799e-06	6.81608865796881e-08
Os07g0603300	2.52508517547153e-05	0.000389255674629478	0.0428231984779711	0.000161776184733922
Os07g0604700	6.605114261517e-25	3.66244296233945e-07	0.000419166790150743	3.16570646132994e-05
Os07g0605800	0.000301513696869965	0.0464230778209689	0.000606437935537937	2.26904524533065e-06
Os07g0606900	0.000125987480186665	0.000479805415250449	0.0250359407464235	1.65498961957203e-06
Os07g0613000	0.00295022945541463	4.5818223559846e-05	9.45013364834089e-55	2.63729332652436e-46
Os07g0613800	0.0116826644836218	0.000234273846663465	7.27193894649524e-11	3.91950356244096e-12
Os07g0614300	0.000357935303152188	0.00476065575157128	3.19476705203037e-66	3.59096971815264e-35
Os07g0614700	0.0334752562202385	1.183921443946e-08	4.45755082096638e-06	1.12851196754022e-06
Os07g0615200	2.04245032401518e-08	0.00730949905424203	8.24449436347567e-104	2.18211604739997e-12
Os07g0619400	0.0170071593596521	3.90024935646637e-05	0.0276652195541413	0.00303612572393067
Os07g0619500	0.00131653427405787	0.00723029089141709	0.000684220370995787	0.000478619469893485
Os07g0620300	0.00313686318864133	0.0113098414877915	3.24679427622825e-25	2.20087065669424e-09
Os07g0621100	0.021934980238001	4.07536056979534e-06	5.27089174979145e-06	0.00438594208880601
Os07g0621201	2.10330644651018e-05	0.00020330225503225	6.86908059570689e-06	1.48861153297389e-06
Os07g0622000	2.00858170604509e-05	0.0025421171747353	1.47613727970555e-36	5.67299945083493e-13
Os07g0622700	0.00688223030041537	0.00034804560639251	3.51714140983578e-71	1.1643992355601e-36
Os07g0623600	3.88914204369797e-05	1.94762086219383e-05	1.43279952049817e-14	7.75792923314178e-08
Os07g0624600	0.00138550579241507	0.0125269228574141	0.00481163596463576	0.00345863682886992
Os07g0624700	4.56042595168635e-05	0.000112537013597798	3.18944244418805e-09	5.57314305381812e-21
Os07g0633400	0.00236142108786786	0.000928229379357457	0.00254074945344417	0.0189326364249237
Os07g0633600	3.83057017661877e-07	3.91418470677549e-05	1.09523528365632e-07	0.000118251535328693
Os07g0635900	0.00177284161620282	0.0207461058962731	2.07174981106072e-11	8.39673270175621e-05
Os07g0637400	0.00146993360866301	0.00106614075994591	0.000330062693747772	6.29356985777081e-06
Os07g0645000	4.08111974423404e-07	9.32663240549402e-06	0.00523695392848741	0.0478973702386761
Os07g0645500	0.0118329686315533	4.93806413732946e-05	2.53303978985273e-05	0.00324789311705799
Os07g0655900	0.00020396022543992	0.000768810399139549	2.91437478680723e-94	3.97261074321427e-62
Os07g0661400	1.84368214841238e-10	0.000975709966315253	1.33849472236519e-06	5.28021782758797e-06
Os07g0665200	1.28724460000239e-08	0.000780237088594468	3.50854128232963e-06	0.0150949496769844
Os07g0667400	0.0144217423681867	0.0167204481852535	1.71383505976908e-05	0.00271750051327574
Os07g0668800	0.0230920166643504	0.00926788770311455	4.18655682685295e-08	1.2862246682655e-07
Os07g0672500	0.00109961773289093	0.0332404271891666	2.96218277572223e-14	1.02858910647042e-14
Os07g0673200	0.000236762284342806	0.000229940393612004	1.77947271167934e-10	3.39944868401719e-20
Os07g0674500	2.19791466982489e-06	0.0082340585954836	2.20604811116616e-06	3.14167173120698e-05
Os07g0674800	0.00130395161301703	0.00073434880104274	0.0183913959526442	0.00161408780927256
Os07g0676400	0.00163716335702997	0.0410615924627881	1.27844243044871e-06	0.00135330066405144
Os07g0678600	0.0159160321472871	0.00142097246712566	3.4103662566181e-30	1.96935183964433e-38
Os07g0679000	0.000734945894286462	0.00114026425021424	8.57251616869558e-51	1.26627775417102e-43
Os07g0680900	0.0135023727524167	0.0205326564558748	2.83825408171492e-05	1.5482405684108e-05
Os07g0681200	0.0397487947361525	7.6335435668303e-16	0.00112043179292646	0.000512380800551288
Os07g0682000	0.00402739378524385	0.000448841556047604	0.030511564291061	0.00670762232203965
Os07g0682800	5.48077237783477e-05	0.0023439273824786	1.76037872707257e-13	1.3267057378215e-14
Os07g0684800	3.92099151185277e-07	0.0012580076476842	0.00213277031737581	6.45802738340081e-13
Os07g0685700	0.000149333994409767	0.00562071805186976	7.20683689684516e-14	3.11220896815855e-10
Os07g0686600	4.01102391762184e-06	0.000180258245703744	5.60883507519716e-29	3.8941442488143e-24
Os07g0688700	0.00327723725854328	0.00306667846116763	0.00885552209315143	0.00171128472157818
Os07g0690400	4.90819488982276e-06	0.000281755784147908	3.67572121438484e-20	9.75623597711817e-16
Os07g0691300	0.0161166354157438	0.00397120968052876	0.00634810484908062	2.36410125859053e-24
Os07g0693000	6.52261081082812e-06	0.00095912336432565	1.32543855304844e-16	2.09693990479288e-05
Os07g0694000	0.00150358636736273	2.33342383095538e-06	3.57696865076134e-28	2.91801364967324e-26
Os07g0694325	0.0101296621923992	0.0495913471612146	0.000332147658150449	0.00358363586077053
Os07g0694600	0.00316616094585842	0.0165338896420815	6.32917138113562e-43	5.83751891179327e-24
Os07g0695100	0.0171336649615531	0.00414148842207479	6.22029563185577e-59	1.24017710634476e-06
Os08g0100300	0.0008161146116149	0.000403933775568122	6.14626719048492e-05	7.86186496338907e-05
Os08g0103400	0.00764423494393451	0.0221047127509529	0.00220115630957754	0.0151679845698059
Os08g0105800	0.000315286557082678	1.35036758754629e-12	0.0274729443698791	6.42219058099685e-05
Os08g0106300	0.018565513599201	0.00690298222939286	6.28475097616196e-10	4.91481166658687e-12
Os08g0107100	0.00114129045553896	0.0275624845666767	1.69570078273924e-21	7.65736219205621e-14
Os08g0113000	0.00206474503055999	5.50967503783985e-09	1.98937377784974e-39	1.71708797716031e-36
Os08g0115800	7.65127518755715e-06	0.0287359103245235	4.58964279240929e-30	1.67137092718402e-12
Os08g0117400	0.000193662815360987	0.0151496955661288	9.69613234155703e-43	2.54887760068722e-14
Os08g0118100	1.11937888413334e-06	0.00611115906031301	4.41064896607684e-09	1.32660454216576e-09
Os08g0128300	8.49894876047909e-05	0.00499995055195746	1.84270107603447e-73	2.82205953645681e-43
Os08g0135100	0.0028368874808193	0.00784757126127981	3.92150775073263e-57	1.13635945608486e-28
Os08g0138400	0.0150238713529844	0.0139607617921029	9.86096489229305e-14	0.0183410706104425
Os08g0139100	3.73416152692854e-05	0.000277295544914715	2.73645477497649e-31	5.97272402429871e-24
Os08g0141400	3.92711643983484e-07	0.0221190456751059	1.3596816712886e-191	4.83380201573368e-18
Os08g0143400	0.00174461874766942	0.000683174939545308	2.36287398648038e-34	3.60815786269394e-17
Os08g0148267	0.048729234671387	0.000699990852863486	0.0443264408403483	0.00076705915933985
Os08g0151000	7.95037144686822e-06	4.12914970966832e-20	5.05581370613144e-37	1.08610339254324e-09
Os08g0152366	7.88181983596711e-12	4.25829010721221e-12	8.52329222824118e-06	2.16494882022951e-08
Os08g0152400	0.00344608336139277	0.00048603100225102	8.53575110342944e-05	2.87359190784012e-05
Os08g0156600	0.0429955635475682	7.54925972375928e-07	0.00135869167132516	2.90059956118156e-06
Os08g0160500	0.000517813684203228	0.00474010561557486	3.75174501949655e-06	0.000500863041411822
Os08g0160600	1.88275185884347e-05	0.000545147860900786	1.83543834153099e-08	0.000194626532158519
Os08g0161700	4.12950995536887e-06	0.0107647859714248	1.40339048541451e-06	1.54711414956962e-07
Os08g0162700	0.0397728842430458	0.0185360041449752	0.0489922321252181	0.00251529924894491
Os08g0163400	6.9227386440643e-10	2.38863575095548e-08	1.32185922550371e-16	1.05200788828155e-18
Os08g0172566	0.00289150466382252	2.1893106233509e-19	2.51278571687724e-10	4.82225847565354e-07
Os08g0179400	6.06994532917295e-05	3.16297574101628e-05	0.00131808664163936	1.72801505920895e-09
Os08g0183900	0.0072834204617168	0.00714974333237048	0.0137424654356734	0.0123242245135307
Os08g0187500	3.25678343481971e-05	4.14711552571733e-05	0.000908196012394897	0.000467819752442967
Os08g0192800	0.00719481845144566	0.000800284646191023	3.79323491815924e-06	7.8424399396223e-08
Os08g0193300	1.28029041325476e-07	5.17397588172169e-08	0.0120788289323722	0.000549863003005688
Os08g0198900	0.00396583622376603	8.55218417988806e-18	3.03285399761676e-15	2.10826935443714e-06
Os08g0200600	0.00256783079756171	0.000700154440284626	1.9811601974372e-12	1.85179124818742e-07
Os08g0203300	4.23822139585397e-31	1.16870989345857e-12	6.52640485824011e-05	3.71219427319237e-07
Os08g0204632	9.07138274500331e-13	3.5031443877517e-12	0.00651967532033906	0.00640539213506044
Os08g0224800	5.3532258169966e-05	2.19392403067993e-05	1.4289364894931e-18	1.03121279335329e-14
Os08g0229601	1.5695375942981e-15	8.4489868391296e-12	5.40791445754978e-17	0.000115469626408502
Os08g0230200	0.000880119713230116	4.68883505169046e-07	0.000156237055250558	0.0163857336690899
Os08g0230300	0.000761180096683726	0.00104272144926064	2.21250620202203e-08	1.59260617717679e-09
Os08g0232100	2.98966719666339e-17	6.56426174478076e-16	5.68194139391816e-09	0.00014086277001669
Os08g0236800	7.94379555721772e-06	4.95224240660395e-06	0.000579427009287187	0.00935526181491628
Os08g0236900	1.50165277691186e-12	6.01155516701902e-13	9.9412159840299e-15	5.16626634051312e-06
Os08g0237000	0.000945604484632806	0.00102389795084603	2.37015154159335e-09	3.37085339477971e-10
Os08g0238100	3.82025026397376e-14	3.39506743058888e-13	6.5222827630477e-20	1.28841243964053e-10
Os08g0238700	3.02848023362711e-05	2.4574386510059e-05	6.19920474225803e-11	8.82940530798334e-07
Os08g0242800	2.41966199692398e-07	1.20862651554134e-08	1.23248380786011e-11	2.10587696995525e-14
Os08g0249000	1.85437034970862e-30	1.07199496322453e-20	0.0397509342812994	2.51528743268937e-18
Os08g0249100	8.15198006161129e-09	1.41067237204556e-05	0.0014624750563042	0.00023334086538571
Os08g0250900	0.000417665842604001	0.0110075152628545	1.28180177294588e-74	1.31242799994933e-05
Os08g0254600	2.07424408962961e-07	0.0151603598424594	0.00549002125793488	0.00187372343227269
Os08g0260800	1.86213982005907e-10	8.70634481286672e-19	9.61443801685506e-05	5.61075243721169e-13
Os08g0265000	7.76371872147184e-10	3.06157677954653e-06	1.88139598566536e-20	0.0116955563505036
Os08g0268000	0.0127422754669938	0.000457811000873193	3.56619771312032e-05	6.38793730150371e-09
Os08g0296900	2.94324767070192e-14	0.000684475727701759	1.21735124934826e-24	5.8198914568563e-10
Os08g0320100	0.0124791925991736	0.0131432906001911	7.63485711027077e-28	1.67512534099731e-18
Os08g0326600	0.000359218446765401	0.00807432892613875	9.3020084100029e-08	4.10809971621586e-07
Os08g0339200	0.00234409558616668	0.00193914512187779	5.96966917811338e-32	1.00263144674586e-33
Os08g0343000	3.69445359024434e-11	2.02897036273841e-05	1.45188336288006e-24	1.64800818290131e-08
Os08g0357000	2.49255351993161e-11	3.89740677912413e-07	3.42254145356047e-26	8.51511983365377e-25
Os08g0359200	0.00870907404409443	2.24043472297972e-05	2.88490331677056e-09	1.44253905934976e-07
Os08g0374800	0.0235669594784784	0.00846270284985041	1.1279063321068e-07	6.56086509647601e-05
Os08g0379200	0.000624308974206729	8.22554637105737e-05	0.0398992287970511	0.00153164791398961
Os08g0386200	0.00226112095333354	0.0253916592580227	4.31039439213857e-10	3.63484468987981e-13
Os08g0399050	0.026523788627893	0.000192841826476149	1.11337480037172e-05	0.000138305981060075
Os08g0405700	8.01821666519991e-07	5.87741861518353e-05	1.10746242437929e-08	6.25702163099506e-19
Os08g0409100	0.0403998705586553	4.81558731950592e-07	1.40020021384049e-08	1.21246968055498e-08
Os08g0412200	4.76453750465443e-13	1.23688462747964e-13	3.74638338048745e-26	4.25955233872321e-34
Os08g0414500	0.0162722480107221	0.0234498551738942	1.04101360111636e-07	6.19539898163344e-07
Os08g0415600	5.6620491793033e-10	3.70492580015255e-08	1.51898524866189e-05	5.99485807127457e-22
Os08g0417000	2.14048342950091e-07	5.99877091111448e-08	2.18551881684193e-05	5.73777489832426e-13
Os08g0417100	4.84085417341612e-06	6.67929048816566e-06	0.00412625370853687	1.09710372098487e-10
Os08g0419100	1.16920282122072e-12	1.83246386708144e-11	9.21911219674671e-07	1.05981499339536e-06
Os08g0420700	1.70694943195851e-07	1.55514518657178e-08	8.31258351077626e-14	8.00886140343991e-09
Os08g0422300	0.000111438756793904	0.000838361112496248	1.45893628783142e-06	1.06025411389028e-07
Os08g0425700	0.0012542899695675	0.000344379052714193	8.33976303921084e-21	3.23631390674292e-16
Os08g0434700	0.040043424413408	0.0165866719709988	9.50859788484264e-08	6.05313459258841e-15
Os08g0440500	0.0133333040861479	0.0411364808507193	3.06529876875238e-27	2.00180944421505e-18
Os08g0444500	0.000114648941742708	0.00115698734149276	1.03251751633459e-26	3.91907032589068e-20
Os08g0450100	0.000245467467631701	4.67915820638164e-08	1.79922629126325e-11	1.26862739933737e-05
Os08g0452100	0.000610627014677492	0.000199927165385907	0.00569518481112762	0.00171766492473676
Os08g0458200	0.00540028400576592	7.51630048279196e-05	3.28347665127197e-28	3.20004043000272e-19
Os08g0459300	3.80307249463724e-08	1.72062005491013e-06	8.21494064885534e-08	1.55978630406101e-07
Os08g0462900	1.36899949232851e-15	6.89660192380251e-12	3.90330816058395e-19	3.30556305972447e-31
Os08g0466200	6.56562532342068e-05	9.22381430683839e-07	8.84922102899782e-10	2.54790665223115e-09
Os08g0472400	0.000537577537803653	0.00226845424298568	1.19390464420854e-32	4.13699388109336e-09
Os08g0473800	2.76919955051035e-05	8.11604481971964e-05	9.46084345795926e-16	2.14515290077684e-06
Os08g0473900	3.70643423492401e-13	3.23137356660709e-07	7.43381539608278e-138	3.47220601259871e-15
Os08g0479400	0.00194422268189326	0.000374581621689597	0.000873824543748259	0.000633440349364199
Os08g0480000	9.1859480348736e-05	0.00199279759453098	9.25352359075089e-13	2.73088828888103e-15
Os08g0480100	0.0131313766174595	0.0230131838243783	3.4508819242618e-15	2.67922222550948e-16
Os08g0481400	0.0243968500528821	0.000561081430105574	2.47602414045156e-15	7.11716420804311e-24
Os08g0481700	0.000927296234279356	0.0241581230211227	4.21208941727519e-26	1.07092319944559e-21
Os08g0482700	1.94543684061909e-09	0.000690538698836102	1.04964389735372e-42	3.34917190668063e-13
Os08g0484500	0.00216002900623208	0.000617348512696297	1.64142848358703e-09	6.91089949789038e-13
Os08g0485000	0.00111966219190669	5.5038393901098e-05	8.33340765930748e-10	8.10752023356464e-07
Os08g0487500	0.0207065182076895	0.00358891816360661	1.21731522869545e-11	1.64652567243571e-08
Os08g0490000	4.38008460315473e-05	1.54714207074341e-05	5.2582491622737e-42	1.84787540847675e-22
Os08g0492100	1.63352103449035e-05	0.000125948773329589	5.81030015720811e-58	4.39780903851567e-33
Os08g0492400	0.00678963306786258	0.0139103270359765	1.21212617196928e-08	4.50290801760854e-05
Os08g0498100	0.000836054186920156	0.00978828892144709	3.94922259880585e-32	5.05046507597e-36
Os08g0498600	0.00440864339782494	0.0253193139126347	1.46678983175266e-13	0.00374206660370873
Os08g0499200	0.000769913530137442	0.0015397906946166	3.36372787929087e-67	9.00922568557322e-47
Os08g0501700	1.90070901482477e-08	2.29079572793335e-23	1.56958661983894e-13	3.22379116229083e-05
Os08g0502600	2.21490752517407e-05	3.43029012613324e-06	3.72553529259774e-08	4.8143658383507e-08
Os08g0503700	9.29812707490886e-12	1.3250501602684e-07	0.0431382948146079	0.0232987009094275
Os08g0506400	0.000189491413094826	0.00125305646185673	0.0163739277319106	0.0255406903735159
Os08g0509200	5.50108470213386e-05	0.000408990380682765	8.95893722397298e-15	2.17358953417229e-13
Os08g0512400	0.00593302195719865	0.0158375144047049	1.38723070177885e-07	7.62340834465828e-09
Os08g0512700	0.00116084252512724	0.00631546075215948	2.08649200879266e-23	5.83875932831703e-12
Os08g0514000	0.00562540783476374	0.000512401083087677	5.53009982210531e-10	5.78351777933177e-05
Os08g0514033	0.00163695413595453	4.85375716840716e-05	1.32006141058899e-05	0.000105678275620964
Os08g0524800	1.5978337928324e-08	3.44789570613472e-07	3.00914354091926e-05	1.67859424594111e-11
Os08g0525000	0.000504964446580073	2.54055734670066e-06	1.87662276094394e-16	2.4799014387454e-13
Os08g0528500	7.73170322392261e-05	2.08769577313287e-05	3.36061272401296e-40	3.24344484733892e-55
Os08g0532800	3.08069480562749e-06	1.47695620680767e-05	6.86511562579041e-06	0.000132138800616128
Os08g0534400	0.00348978051804408	0.00525497150130823	0.0222462648386619	3.89435748405869e-10
Os08g0535200	1.05678127900936e-05	2.32834749070295e-07	0.00102713437454853	0.00711287614246443
Os08g0535400	6.80471739937229e-05	0.00723364194943763	5.17900216663934e-38	9.42862296966944e-12
Os08g0536100	0.000261875531784951	0.0176278227375277	1.10514688777498e-10	0.000374853276385103
Os08g0538100	0.0456614915201723	0.00132015597720076	0.000643004145539786	0.00315841889548988
Os08g0538600	1.34282899702152e-05	2.24287846332266e-08	4.04027553097535e-16	0.000308904575048149
Os08g0540400	0.00366768569919171	0.000423771102298673	2.07258473044057e-06	6.67868418031355e-05
Os08g0542600	4.10947594451189e-14	1.82276647710599e-05	1.21927187796982e-09	3.80487763574744e-06
Os08g0543900	0.000631607112085726	0.00224701963262046	1.9005971327551e-05	1.59231373282919e-11
Os08g0545000	7.48333612142751e-05	0.00388901130834424	8.75299948422754e-25	6.48899484072298e-31
Os08g0545900	7.15968966672022e-05	0.0107895893278581	1.22164793061216e-10	2.11106057987833e-06
Os08g0546100	4.1452017810103e-08	1.63642674817319e-05	1.78257927239231e-09	0.00873717297936743
Os08g0547100	0.00210973735848503	8.27860648921974e-09	1.26775228302936e-05	1.70807733746007e-12
Os08g0547900	6.14219237056129e-20	1.8471765701633e-18	0.000133966489611447	1.09462423786112e-11
Os08g0549300	0.00014796527871795	0.00048348158536779	0.000104193782625954	1.52765543899341e-05
Os08g0554900	1.19984094953261e-05	3.28016476538914e-05	9.29150156487814e-10	7.88862888148952e-06
Os08g0555200	0.00651375050039308	0.0223564117320114	2.13793415186424e-12	0.000153752541064938
Os08g0555400	0.00752591599091323	0.0260392629303977	0.0220881028382548	0.0350102309801016
Os08g0560900	0.00173686584605639	0.000117982753778941	5.80998627610635e-20	1.76544442981254e-12
Os08g0561500	0.0147773942822724	1.99749079679022e-09	0.00423782425831236	4.25232654058572e-07
Os08g0562500	1.4209139466382e-07	3.75888527654178e-06	0.0253393221218187	0.000217257483359344
Os09g0101100	0.00980844182017266	0.0390732751412957	1.16309098579665e-23	9.82998328323402e-19
Os09g0110300	4.51188059832806e-05	1.8983364342804e-08	7.17108515882389e-09	2.35821698053258e-20
Os09g0123500	8.52723727264436e-08	0.000111026761886518	9.93926798075777e-43	0.000123455267175312
Os09g0127300	0.00582216138100697	0.000968176884636454	2.88051477794268e-08	4.41428139712432e-09
Os09g0127800	5.25656923769222e-05	0.00845926970548183	3.12273739403035e-19	2.79849521490582e-09
Os09g0237600	0.000195228685777646	0.00248880482582765	1.16338665352602e-21	1.20930098459226e-13
Os09g0252000	0.0241854302872507	0.00037321663086691	9.86328026082603e-19	4.3292463176114e-15
Os09g0286600	0.000553475834846472	0.0145025709027669	7.75326795936018e-10	2.32586208172495e-07
Os09g0287000	0.000244760213486988	5.07605136151515e-17	1.31829457906705e-40	2.1681213819846e-12
Os09g0296800	0.000257353631970325	0.000132885369498108	0.00097192122834138	9.26915605649085e-07
Os09g0298200	0.000113653629549327	3.51274139944168e-35	5.00882961670967e-06	0.00560215597533574
Os09g0300800	0.00247122884333363	0.0346425363581762	3.48047493328605e-05	0.0216572032130662
Os09g0311600	0.00622898222879069	0.000289409438886925	3.44977213181288e-30	2.46646404378968e-15
Os09g0325220	0.00110792125704095	0.0462479176497482	0.00334982713583358	0.0232765423283274
Os09g0327300	0.000912626677286546	0.00905380446060304	7.85831520189205e-12	1.85848614345578e-16
Os09g0347700	0.000175940350763218	0.00458262521113434	1.91936029594026e-05	1.14933431957884e-12
Os09g0364800	6.03442886885385e-05	0.0466238415609319	2.96951690958945e-07	0.0252205668547752
Os09g0365900	0.000217724710632708	3.44063216471361e-06	8.29510425465279e-14	3.23177216135141e-09
Os09g0376800	0.00345487751659442	0.00205549196602629	7.08512903722447e-07	1.65002468061631e-15
Os09g0379900	0.0160152423053101	0.00426140338112171	1.11504862154698e-16	0.0178306803444242
Os09g0394300	0.000438246593514419	2.99713392764136e-06	3.95781258798774e-05	0.038204468094476
Os09g0397400	0.000219485402656344	0.00386459018134904	0.0011158694884603	0.0165758463772017
Os09g0401300	0.0293687827250781	0.0111935326485	0.000123631605302623	8.2161517814633e-05
Os09g0408900	0.0468731777651059	0.0443570807799201	0.0229782171395045	0.0418436140657853
Os09g0412400	0.000106891686104767	0.00214662185368644	3.07631588603956e-05	6.88058804519917e-06
Os09g0415700	0.00231272048721846	2.80340744553477e-09	8.99941714769006e-27	4.21295015196022e-19
Os09g0416600	0.00038933694843092	0.0085412106886203	0.0338361022718166	0.00339115399254859
Os09g0423400	0.0101624003384754	0.00143929370744004	3.13852717421163e-05	2.53249889856492e-07
Os09g0423600	0.0216057265022657	0.00928698196595944	1.65701429876221e-96	1.74086050862843e-82
Os09g0426800	0.0049205424288855	0.0283476282146132	6.77250877019856e-17	0.00124156938761236
Os09g0439200	2.54128085928461e-10	2.66278394545292e-12	2.53745131331231e-129	4.42179909648434e-27
Os09g0439700	5.99129906739791e-06	7.8480509671027e-05	1.60206390602207e-05	1.04738284191516e-07
Os09g0440700	6.17563877453629e-09	0.0013039477669389	5.52710413987129e-07	0.00123461695203281
Os09g0441400	3.71385452811312e-05	0.000714172007581027	2.01340734660916e-06	2.02134098500962e-05
Os09g0441650	0.00242423177228313	0.00384692858581397	1.16486112819983e-17	2.59346583306856e-10
Os09g0442300	0.00134729464895603	1.71730390329089e-09	2.80494030337387e-11	2.70025900574157e-12
Os09g0442900	0.0430051616555665	0.0169942296333769	0.0415741083552124	0.0125182298552531
Os09g0452800	0.00016433967828805	1.62087716602427e-09	0.024853484343651	1.72891587942116e-10
Os09g0455200	0.000398709497330777	6.36229778673503e-05	0.00505051299840752	0.013180494160252
Os09g0455300	8.54557750108371e-06	4.0209205849779e-10	6.41177244734075e-128	1.11885514617375e-32
Os09g0456200	0.00321355599983392	0.000119279107825855	2.70440667695895e-31	4.35542146038758e-17
Os09g0459600	1.45051776111059e-06	0.00201789150418093	3.87026864663537e-12	6.00533005119125e-06
Os09g0464000	5.13343321180432e-05	0.00178474867620192	1.32234280210315e-16	7.19003858413355e-06
Os09g0464300	0.00145151256734904	0.0117165165529597	0.0471697497328499	0.0143815231332561
Os09g0466300	0.00493496816540598	0.0271463671366522	0.000234382129963382	0.00345760792805574
Os09g0466400	0.000472931699871052	0.000770024411785043	0.000966439196253089	0.000317469768895162
Os09g0468300	0.00287435932677094	0.000541546231794994	5.19750331091156e-06	5.75101616079075e-10
Os09g0475400	0.00464324581412298	0.000400105646759486	1.30381925035552e-05	0.00085934158975678
Os09g0478100	1.92542371210478e-21	6.78308890791313e-07	3.67369965838587e-32	5.18711077081224e-13
Os09g0479100	0.000341805531803793	1.03339897305204e-06	2.64677502926412e-45	2.12173368094349e-48
Os09g0480400	1.0241312440089e-07	3.43513174566207e-06	7.03632905409323e-23	9.80787715821359e-26
Os09g0480600	3.78995234191958e-05	0.0490284264362549	2.7757591025015e-14	1.56719759841659e-15
Os09g0482640	6.51065552886741e-06	0.000122892528142198	0.00959454584555415	1.07394228569297e-05
Os09g0482660	2.72114481390625e-43	1.98699212989057e-18	6.23731092218774e-45	2.46407480523061e-11
Os09g0482681	8.08492994117355e-07	0.0182155506636444	2.66412523538083e-09	4.11726249075973e-05
Os09g0482800	1.38638385524153e-09	0.00146433759676102	1.428078256129e-18	1.34497587055735e-09
Os09g0482840	9.07259853665174e-06	1.75919725753178e-07	3.89363017228721e-11	1.54738644111006e-27
Os09g0487700	0.0130224883867674	0.0205032589425405	1.40380032594893e-07	1.4790986034326e-14
Os09g0489800	0.0199827266781369	0.0210740193640701	2.04266465744386e-05	4.80014883331158e-05
Os09g0492700	0.000137889545195347	0.000176510494727266	0.000314081485503968	5.99582464131744e-08
Os09g0493400	0.0151970367728718	0.0245621743989486	9.88123934632693e-27	1.57160776962891e-13
Os09g0494200	6.73553261745665e-10	5.38374989884767e-08	1.02221314342466e-43	1.16482658461866e-15
Os09g0497700	0.0310024186507651	0.00825637822480871	2.18355227565115e-19	1.40564371074151e-05
Os09g0502100	4.32466754081993e-08	5.16548147234185e-08	1.21934656236644e-05	0.00113133237284378
Os09g0505000	0.000143028269916146	0.00322854823801971	2.84584844499969e-20	4.60535082469972e-13
Os09g0506450	0.00015744065598434	0.013532393949885	2.76743370436463e-05	0.00384900241371287
Os09g0506700	0.000108495159856789	0.000340003445778396	2.5737513725611e-06	2.30065064908105e-05
Os09g0506800	7.746855868779e-32	0.000337686912829062	8.35882582692355e-28	2.19893667127653e-06
Os09g0507300	8.75592388008784e-06	1.66551737140628e-05	0.0202008012897143	5.44174441236903e-06
Os09g0507500	0.000385123109871298	0.0015721906682273	2.96538544267279e-18	5.40997662371556e-12
Os09g0510500	0.0122705177358387	0.000843332389834962	0.00173868462862151	9.11401019264102e-05
Os09g0510900	5.88340493834268e-21	3.49691973722863e-06	2.91578225065317e-29	4.27929220206728e-07
Os09g0511200	0.000370821803088794	5.15270178080099e-05	7.80004205171659e-17	7.02328415752166e-06
Os09g0511700	1.86178211297631e-09	7.76612319081392e-06	3.12195580717524e-13	6.04663031388894e-11
Os09g0511900	0.00166040882624997	0.00442599527224356	2.34650493336461e-07	3.19598606016966e-06
Os09g0513800	7.56554885800104e-24	1.17210436952957e-06	8.28991787351875e-27	2.06956049785152e-09
Os09g0514400	6.03507428609882e-17	6.79510452489283e-15	1.08772351411371e-50	2.05460340884018e-23
Os09g0514500	7.75399513816218e-06	1.03045431168778e-05	5.36795229885324e-06	5.58976279159525e-18
Os09g0514550	5.68672037806458e-05	0.00130162588895683	5.76594591187627e-05	1.85818334093433e-09
Os09g0516700	0.0268507144567226	0.0316774371079651	3.14524436551568e-08	6.23913320977245e-07
Os09g0517600	0.000852894158185544	0.000540706218997986	0.000175001919334257	0.00397875761666427
Os09g0518000	0.000706155170979672	3.80790087111511e-06	1.26531000499128e-23	1.13473309946719e-45
Os09g0521400	3.35561554173745e-08	0.000120825131031375	2.80168106084855e-30	3.19275971448247e-23
Os09g0525900	0.0321519488563224	0.00193103807284224	0.0118469303825767	0.0413244560153388
Os09g0526200	0.00291943829564613	0.000471589443704795	1.84145681535051e-06	0.000669207847327187
Os09g0529325	0.0231959078603435	0.0231344921471612	0.00211308114585275	0.000702957745133369
Os09g0530300	0.0146971483374483	1.62419755825635e-06	1.47172663387638e-05	4.44209354644158e-06
Os09g0531900	2.75517060426321e-05	0.00844778992581464	1.39615504643201e-27	6.0755941514404e-29
Os09g0532400	1.07415890761194e-07	1.24219332289654e-06	6.05264956487729e-64	7.92714251099168e-71
Os09g0533600	0.0181842173024819	0.0255625729870511	0.0162833372054953	4.28550577933704e-08
Os09g0533900	8.43420377182e-08	1.90769102547208e-06	2.72098263459601e-10	0.00135886265967304
Os09g0536200	3.53251224903818e-05	1.35125618952569e-06	1.24562895951587e-09	8.22597450424132e-07
Os09g0536700	0.020183812228587	0.00393742493214565	1.63238534453568e-19	1.44497553395608e-12
Os09g0539000	0.0114194805000902	0.0446927445539966	4.56234758730982e-76	1.82744749579451e-56
Os09g0543900	0.00576477983041726	0.0181289245979537	5.43485576001163e-09	1.08266973180206e-06
Os09g0545400	0.00674180110070809	0.00509686036572299	1.12645614689529e-12	3.18194091607617e-29
Os09g0547200	0.000363123218520677	0.00686591836067177	3.9148572945885e-06	0.000834324620874347
Os09g0548200	0.00187949141912173	0.00169967606001715	0.000137807502965927	0.00896454304309881
Os09g0550000	0.016427580125497	0.0065528661376669	4.72098453324099e-23	2.53469645317156e-14
Os09g0553300	0.000956231668563291	0.00175226398171132	5.96956070243221e-63	4.4490898052423e-45
Os09g0554300	8.81028589789643e-07	0.000366069243510561	4.19402678019713e-06	1.59149907194695e-05
Os09g0557500	0.0353681986909887	0.000181066186662908	2.68072922759485e-16	7.46396062368589e-10
Os09g0557700	0.0309335425600808	2.02931087460948e-06	6.55659340244517e-05	0.000584864353120785
Os09g0558100	0.00336663418217491	0.0118313130234564	1.01632627700539e-11	1.5377249546429e-10
Os09g0567800	0.0254997017897664	0.0452709972226835	3.55517665397068e-05	0.0150148825743746
Os09g0569200	0.00264304817200592	0.000186207857031619	4.34469846105684e-05	3.39581415452779e-05
Os10g0101200	6.47443949555692e-06	1.22634118677091e-05	7.69214625351271e-35	1.23439200141585e-18
Os10g0109600	6.56187913228212e-12	4.59168924076207e-05	1.06852565270323e-38	1.40070560762366e-09
Os10g0112600	3.87279373910208e-06	1.2097946205967e-06	4.65379360611653e-106	5.62820645490501e-47
Os10g0113900	2.45056574929114e-08	1.12171693066999e-11	2.98247094302025e-22	4.62067378573556e-06
Os10g0114300	9.72013266779796e-13	3.04480321015219e-14	9.29191446276033e-07	0.00845167168562456
Os10g0131000	3.50428966183366e-05	2.24110005525036e-05	9.25495803487966e-07	0.00197746123197721
Os10g0132500	0.0494909723314177	0.00604990035656203	7.24840860763604e-11	9.28492809783897e-06
Os10g0147200	0.000267686891524171	0.0277846989052814	8.62853302803881e-19	2.57815802439162e-06
Os10g0154700	8.4575874566309e-29	3.11164102461058e-20	4.54786055972089e-62	2.19964315337156e-41
Os10g0155300	0.00414238885580535	0.017275212182292	1.37574897343238e-06	0.000274405079618641
Os10g0155500	2.78313991701261e-21	2.93209032397269e-16	9.17175748288932e-36	3.3832397960748e-41
Os10g0156300	0.000205033330542461	0.000171819254590049	0.00592591684827161	0.0172263540418391
Os10g0159600	3.67538545942385e-21	1.0744081578981e-24	1.17737606140967e-13	9.83788253551572e-43
Os10g0160600	7.31812965102988e-06	0.000499689316268026	0.00341033009959498	1.02447436903664e-05
Os10g0163370	0.00443054479858578	0.0117602307115947	3.07098457414537e-11	1.44907229014538e-09
Os10g0178101	1.52794572251052e-10	4.30295230296467e-10	7.59986522237547e-12	1.44563570852884e-11
Os10g0180000	0.000970529567321819	0.0247885227493367	3.75550218658712e-44	1.95268746815201e-20
Os10g0180800	6.17045249266999e-11	7.71350376619988e-14	1.70922640484288e-14	1.06872480339831e-14
Os10g0183900	0.00175162298188794	0.00116888402735021	1.26547944984904e-19	2.99622165123332e-23
Os10g0191201	3.02363897937502e-08	6.95363306308838e-08	1.58243658951378e-12	2.36219073593262e-08
Os10g0191300	8.25737568209926e-06	1.4921093885762e-05	0.0281887543624658	0.0266238556067954
Os10g0199500	0.00131380937524947	0.0235116940984255	3.12275007482034e-15	4.19108968942954e-14
Os10g0203000	4.5929484386819e-10	0.000151308434467925	0.000213094827785781	3.21968391541828e-09
Os10g0205700	0.0243578101909774	0.0105856526076696	4.70986737195808e-12	4.01278986738063e-10
Os10g0212100	2.71602685257007e-14	1.38523746686702e-14	1.52059801194867e-15	2.20297386305343e-15
Os10g0330000	1.76816123426947e-21	1.81110998638368e-35	1.27327010538346e-41	6.43492805588332e-55
Os10g0337600	2.60906746786361e-06	1.28967067554544e-05	0.00491597771142377	7.22389111080547e-06
Os10g0343000	0.0287185827057969	0.0195964010954102	3.70945587339714e-32	5.14036974724751e-06
Os10g0344900	0.000536658881055769	2.05671930882263e-06	0.0066717356560162	1.49897382815511e-10
Os10g0347800	0.00121390390238197	0.00181565029823825	0.00114206975168528	4.71683986837236e-06
Os10g0358200	1.65109002251283e-09	4.29524280996994e-09	0.00222017720070517	1.49393699958152e-05
Os10g0370800	0.0234776122639305	1.70165010795939e-10	3.15164204808893e-41	6.45802635469329e-05
Os10g0378100	3.2559914723132e-16	1.22297861585824e-09	1.73905739914828e-22	2.1442594522758e-05
Os10g0389000	0.0202538719097591	2.70913554797557e-05	1.6446218930271e-29	2.17402500808041e-23
Os10g0390800	1.96786207695321e-07	0.0134705817831123	1.5284498002836e-17	0.00236971364416417
Os10g0393800	1.14825711816256e-06	0.00222088348808334	1.26332369044227e-35	1.35663493932207e-19
Os10g0401000	7.63336407157084e-06	0.0013937522058968	1.70361380366553e-24	1.05158896277963e-12
Os10g0404900	6.63826516582692e-05	5.13611132203177e-05	0.00315103957997571	0.0323191035714023
Os10g0406200	0.00141108352100925	0.00428346948239647	9.38519032042466e-11	5.99126410084896e-12
Os10g0415300	0.0017219101880603	0.0492900404768958	1.95461653181295e-09	2.97069708849203e-06
Os10g0415800	3.2121746366803e-06	6.88036638491036e-07	2.78673206921594e-06	2.66007701659079e-12
Os10g0416500	0.0115970081023313	3.98034833504836e-09	0.00820323787976842	0.00993979229207781
Os10g0421800	0.00375091388390096	0.0248406235235459	3.50790634470413e-32	1.24434553722102e-15
Os10g0430200	0.000456340165271559	0.000969949972170627	2.48671551319285e-09	0.00222048263211015
Os10g0442800	0.00101262266509365	0.0221336473835335	7.69879853661137e-21	5.40413231878337e-26
Os10g0447400	5.3134060269995e-14	5.64298648901748e-13	9.16037222116921e-19	2.20449723465328e-21
Os10g0457200	0.00073637334767936	0.00184412779329066	0.0030278564282103	0.0292662517561317
Os10g0457600	0.00209702239170691	0.00354462498451771	2.62958676668034e-32	3.23180212422092e-20
Os10g0465700	4.65961715254343e-06	0.00589519975192245	7.1808603263874e-12	3.44514768046566e-08
Os10g0466800	3.67375136649277e-12	0.000520955130310824	3.22759753420705e-12	0.000726924945957074
Os10g0471100	1.93871421558036e-10	9.79114795575907e-11	7.69220346494203e-10	7.90575493905682e-05
Os10g0472900	0.00016401358160813	0.000124863196536769	0.0102316773931759	0.00179157649787552
Os10g0473400	0.00123088274214056	0.000126446920481043	3.0207286920578e-88	1.79449662548369e-49
Os10g0477100	0.000127841061325568	1.64832278331858e-05	3.12801105898885e-43	5.48754615371283e-31
Os10g0477600	0.000438175805806424	0.000439309263016231	0.00326108732632774	8.23050756126201e-08
Os10g0484700	0.0184541226214232	0.0238561815773821	4.78094241834016e-48	5.88735274155395e-22
Os10g0489000	0.000187168687293868	0.0290571300399204	9.07390015852576e-06	7.74885122107197e-05
Os10g0490100	0.0338049116449887	0.0075285216180599	1.18143375935278e-09	7.39737782609196e-07
Os10g0494300	3.09555211235475e-07	0.000105009699718057	0.00791460262803643	0.00105922293155226
Os10g0501000	0.0155965967045547	0.0257553508296688	8.12741630832475e-12	6.56241944473321e-17
Os10g0502400	0.00539391361010238	0.0017042598834934	0.000208692057632752	0.000227506223888323
Os10g0508700	4.85632481895439e-05	0.0011049944607748	9.81953521693491e-07	0.00296560038185407
Os10g0510000	4.89397700414917e-09	4.3274257926045e-07	6.61020802870191e-23	4.96082315177967e-13
Os10g0510400	0.000106607782067937	0.00259585539170302	9.52735291534827e-43	1.17544520696884e-21
Os10g0510500	0.0176769822939854	0.000277170577222196	4.17505110915928e-12	3.28393403531288e-25
Os10g0512800	1.06105324784164e-08	6.74416913600225e-06	2.23297449096696e-15	4.52445923772144e-06
Os10g0513400	0.0212617257854428	0.0214268056015606	0.000101502597397911	1.46136007026276e-06
Os10g0516200	0.0006287725351031	0.0473235160398007	1.3273331006682e-07	0.000728209825270784
Os10g0516400	2.35555469156002e-05	4.77796219829308e-06	1.01769977193212e-45	6.02397940392052e-22
Os10g0516500	0.000197581230472086	1.07496483465582e-06	2.26967622654132e-46	3.79227797439407e-25
Os10g0517500	1.88382732021592e-05	1.11931541341235e-05	2.44083125083228e-06	2.41604444836108e-06
Os10g0521400	0.0185902729916466	0.0267369209935286	0.0121445427079	0.000213231978898739
Os10g0523700	1.8197351846726e-05	0.0168535887853052	4.60580924234653e-26	7.79462717977998e-19
Os10g0524300	5.01285299722038e-05	3.45486748945701e-08	8.15599798560597e-36	6.21294718088843e-23
Os10g0530600	0.0339585617760949	0.0102272442056956	1.50056563700813e-06	0.0220946730427194
Os10g0531400	0.037647633483138	0.000757380968345593	3.20005136008302e-23	1.34737149023706e-09
Os10g0532600	0.00477163783074526	0.00077916923836532	5.49010386647843e-15	9.96668987143979e-15
Os10g0534600	0.00145998961211898	0.00351240528743738	1.71523081330269e-23	6.09956581230605e-18
Os10g0534700	0.00298765628052608	0.0098335140557615	2.09903693245011e-63	7.30208287666954e-34
Os10g0536400	0.0024856074826561	0.00105909187406582	2.31047744472098e-14	2.39216251483245e-08
Os10g0541000	1.63006222173664e-14	1.73041750747012e-07	0.0114476806722479	3.15512794672278e-10
Os10g0541200	0.00416903310751368	0.0277631583031482	3.79928713705704e-38	1.76137397779635e-35
Os10g0542800	5.2596111158288e-06	0.00249360479198253	1.39291670904223e-47	1.40138037157612e-24
Os10g0543800	0.013858780923706	0.0254332312395245	0.0139958328186879	0.0385943715405925
Os10g0544900	0.000391201053676903	0.0149870776145798	6.67766532295397e-31	7.62807358142278e-21
Os10g0544950	0.0135521666528998	0.0122315731622327	2.54336639601588e-18	9.61991233674135e-16
Os10g0545700	0.000684838432646962	0.0121882754161347	6.59778032784163e-14	1.19992390831174e-13
Os10g0546600	0.0356651686333172	6.35184190681247e-05	3.94546480733404e-08	1.34173186349417e-07
Os10g0548000	2.22357539176429e-06	1.79888948393684e-06	0.000156343984243855	6.28283776026876e-08
Os10g0550900	0.00011243520979718	0.0089030012875355	6.88277107433622e-17	3.85262359951271e-11
Os10g0552300	0.00102500065004979	3.53866285215356e-08	5.84853537637361e-35	4.9601150764517e-07
Os10g0554050	0.00280346748799497	0.00189625128398931	0.00104762673254143	0.000728860719848472
Os10g0554100	0.00396151536008318	0.00187510392034727	2.63431230574748e-06	0.000165875995021681
Os10g0554200	6.83349474276781e-06	0.000405598342597161	2.21001328891462e-11	3.35086930296675e-07
Os10g0554800	0.0152980597709016	0.0366175040658996	7.19996797039735e-05	0.000140626718647333
Os10g0557600	0.00217558937199662	0.00448466026592461	0.00105701840757181	0.0272863470444662
Os10g0557900	1.04061483829715e-06	2.63589611507654e-05	2.5148300696028e-29	2.29863353115763e-32
Os10g0558700	0.0128698916464305	0.000274098617748965	9.54713871712238e-40	1.08158189011072e-20
Os10g0558725	0.000271668781053872	0.001487891118589	3.987815416727e-06	0.000172276402204708
Os10g0558850	0.0314433258601671	0.000479221982311606	1.90812514034406e-10	6.83387593757701e-14
Os10g0558900	9.51091441567458e-18	6.45802824170254e-16	4.13326348285115e-16	1.6332280001122e-58
Os10g0559050	1.20862767819279e-11	2.69766058766914e-12	3.97519433573607e-08	3.5775751161469e-37
Os10g0563900	0.0115810581990568	0.00135691238081443	6.10102328550854e-07	2.06555059977906e-08
Os10g0564500	0.0040926854665671	0.0170534162631927	2.02128301966025e-05	1.09960034988018e-10
Os10g0567400	0.000381765418859619	0.000281759529608316	2.21061384908827e-14	1.66052672724919e-06
Os10g0567600	6.02876074077242e-05	0.0261284418635646	1.39749743210989e-08	3.92900799610247e-10
Os10g0569400	0.00645666155043492	0.000562148661853559	4.49298216982441e-54	2.41590309682724e-26
Os10g0571600	6.83662886112491e-11	2.17913537688998e-09	7.52763390058319e-23	6.02158578133408e-08
Os10g0572300	0.00138719387317281	0.00186809784925382	8.72250320938819e-11	8.07387567434776e-09
Os10g0575000	2.74359060615029e-07	0.026315938679501	1.0959298165811e-06	0.00053816973945291
Os10g0577600	0.000121650492135078	0.0134693288221741	1.95116185970346e-38	5.5662122526136e-07
Os10g0578900	8.86739899517956e-06	0.00171049634247923	3.79114552750987e-21	7.39207230561428e-13
Os10g0580900	0.0173812420338866	0.0492825738504059	0.00013899303128322	1.24198791764677e-05
Os11g0106700	4.98825654536763e-05	0.00237421852175509	4.82197913930596e-13	0.00713874553569395
Os11g0107600	0.000351690235206444	3.50831590225205e-05	5.80580027181977e-38	1.22970329410675e-10
Os11g0109900	0.00375750123222236	0.0151110545600807	6.0276039115132e-27	1.35122367383425e-21
Os11g0114300	4.68414814903808e-08	1.38185840307087e-08	2.80472355884546e-14	2.69475457379651e-16
Os11g0114900	3.16355769191416e-07	3.93915130323584e-10	0.000282552483747819	0.0173977609755444
Os11g0115350	2.70818619885547e-18	0.00452843183063443	6.33565201101873e-12	0.020434581151859
Os11g0120100	0.00113509723044104	0.000430750823777649	0.000891589437304311	1.40680446490919e-06
Os11g0120300	3.62454154115195e-06	1.76268377278635e-08	1.93618425462746e-17	9.29919068769355e-23
Os11g0128300	0.0151968300732208	5.27848292929566e-11	3.50059172301863e-30	7.49575753122998e-09
Os11g0128932	0.0132362887252825	0.0051730353093785	5.14336931172989e-25	2.67348925361012e-13
Os11g0133100	0.00585332262579907	0.000278265348262818	3.24625925909535e-43	2.40059013108753e-10
Os11g0133500	0.0068719855511708	0.00336477125028631	1.3844038566427e-13	6.7747196270909e-11
Os11g0135000	0.00812291549681155	3.42183281757811e-07	7.69400662419983e-05	4.32134234309284e-06
Os11g0143200	0.000413144973237179	0.00191407810604427	0.0349757594941742	1.91105997394766e-05
Os11g0145200	0.0323678687610425	0.000922683807997954	1.6600305934558e-109	1.32721676622666e-26
Os11g0147500	1.8787680405316e-05	4.99248367861643e-07	1.40364299375902e-09	1.02528586546522e-07
Os11g0147800	4.28054028113466e-05	9.70965894698418e-10	5.12525577693559e-20	1.17466927544657e-12
Os11g0148000	0.035777189232198	0.00759199934308712	6.11034759199442e-41	1.18433955914925e-31
Os11g0148101	0.012703852782874	0.0107277755628868	1.43929461100144e-19	1.92945247093372e-09
Os11g0157200	1.23454624128942e-08	8.01604045323701e-06	1.16999919880363e-06	0.000798867634861002
Os11g0157300	0.0112251784665977	0.00868057989356945	0.00150232223490658	0.00384644288348119
Os11g0160500	0.0237097385855224	0.0283707671330921	0.00115164234086219	0.000143768303302977
Os11g0161000	1.27912565552924e-10	1.95286847696985e-16	7.65912115872136e-18	3.54524024129211e-19
Os11g0161100	1.26130137701852e-06	1.29861148587653e-06	1.14532109347905e-05	8.88288326182e-10
Os11g0161133	0.00586379421742056	1.64258347848776e-06	0.00270230351250388	1.05596573825335e-06
Os11g0161166	0.00577735671728232	8.83009669432551e-05	0.000226639213575902	5.46220075915232e-06
Os11g0161700	6.40155560311098e-07	6.81093390591309e-10	2.97285385999039e-08	7.37456020346336e-09
Os11g0165700	1.34212180127693e-08	7.72177454811902e-10	4.07912370006894e-11	0.0281686085323239
Os11g0171300	3.96094607863366e-05	0.0012025087033088	6.06692511247593e-13	5.17959978589901e-12
Os11g0171500	0.00202024249773241	0.0275760657016762	5.73610511773402e-08	0.00093619186717513
Os11g0182100	0.000199390807859352	0.000634529656770498	1.37296989213082e-35	1.97429847610774e-43
Os11g0194800	0.000186487927115042	0.00366374765556721	3.63782227901255e-06	3.15846341566963e-08
Os11g0197400	0.00805245503284381	0.00995190817881356	1.29344580428198e-05	1.85883489228006e-07
Os11g0202600	1.44631964222369e-08	0.00816807898358151	6.01836491056385e-28	5.17561803000657e-17
Os11g0209450	0.0153049341502792	0.0423355549644623	0.00012897352705268	8.92532985087032e-06
Os11g0210500	1.99978658639454e-12	4.77861111956884e-12	6.82668630841698e-07	2.06897604993673e-23
Os11g0213800	0.000402277822119776	0.0198966173270969	3.10994234567424e-38	1.02437515013203e-17
Os11g0244900	0.0214566007742111	0.0124326769510347	1.1067492240399e-12	3.32412965798533e-23
Os11g0256900	1.4850891074831e-05	0.00315093191424767	0.00155525246077731	0.0192195621502335
Os11g0265900	0.000171137417459967	0.000738060482308046	6.83156695243272e-07	1.21526228083908e-09
Os11g0275400	6.86043524507048e-06	0.000525165578739343	2.76210127844883e-57	1.96444160774476e-23
Os11g0297800	0.0172896092212216	0.0382445476960333	1.91142544611689e-05	8.24337968154501e-05
Os11g0340477	0.0363721679599095	0.0316585001374816	4.92408047929391e-05	1.49753192178814e-05
Os11g0351555	0.0254305911219344	0.01409507371659	1.97302391542068e-05	0.00147793057262732
Os11g0416900	0.00443167294279789	0.000991578516922106	2.41558863525167e-05	3.72331917807999e-05
Os11g0428800	6.47105383872923e-55	2.4988653532774e-20	7.11736471153482e-39	1.40922743371148e-10
Os11g0430000	6.07635591200137e-05	0.0106739760730321	0.0229011500751653	0.0288897786237094
Os11g0432900	4.68277703155691e-05	0.00137647012317971	4.86298849689735e-09	3.38287344633718e-10
Os11g0433500	0.00121347525077068	0.00635545782446685	5.63403094376059e-19	3.09184792441732e-13
Os11g0434000	0.00293541719648319	0.00193153557708501	2.12245260572823e-09	6.83853195693674e-13
Os11g0443700	0.00372713896973071	0.0106165776266859	1.93768910576775e-05	3.65907902222305e-12
Os11g0444700	0.0398105420831617	0.0229885876403078	1.6939432605732e-07	0.000918369602467032
Os11g0450400	0.0001405570941157	0.0177988397936079	9.56191465919966e-06	0.016842055506841
Os11g0455500	0.000733139273296734	0.00183244075158122	8.40357740682695e-28	3.76855997246243e-26
Os11g0455800	0.00122336546955765	0.0060923498746004	3.10202412467061e-28	2.01809513835847e-26
Os11g0458100	7.43325831607698e-05	4.28574616202962e-09	0.0468337881727706	0.0391275723639214
Os11g0470500	0.000621943825716502	0.000195326678929199	8.04220422471791e-28	1.07113773769695e-20
Os11g0472500	0.00338763693184463	0.00322384444666894	2.21316990882999e-22	1.5863112247561e-16
Os11g0482901	1.33411357991337e-05	0.000913441758000676	1.52346949468969e-06	3.20870024370148e-05
Os11g0484000	0.00055614551463329	0.00741881430318444	6.22079283615177e-06	1.40443847099645e-12
Os11g0484450	0.000739107572882325	0.000576241442302337	6.20041419514083e-10	1.52457532142572e-09
Os11g0492500	0.000103510560774591	0.000316475875023185	6.55217467999839e-13	5.99037232313764e-12
Os11g0492800	0.000458452770461476	0.0437312357628737	5.97151717207492e-13	5.91658999785097e-12
Os11g0526900	0.0167555457907022	0.00564835914684905	0.000541831597118367	6.01615450200707e-08
Os11g0531800	2.93903940525023e-05	0.0264348208431154	3.0488081467436e-09	9.95887607192934e-05
Os11g0533100	1.09772935112362e-07	0.0205000661727175	1.78876098132167e-47	3.29875832777973e-15
Os11g0545000	1.04259286097985e-09	0.0426765257504706	1.48486621717926e-19	0.000897778157845579
Os11g0547000	6.01031172173516e-08	5.72531650309128e-06	7.72741118681844e-11	6.09935691342095e-24
Os11g0548600	0.000439568651254529	4.7455505865699e-05	2.96082073175048e-07	3.14140835323762e-05
Os11g0559200	1.16120922638838e-24	2.25531525858975e-06	5.48044449392463e-20	3.34122324567125e-10
Os11g0581700	9.4772210908089e-10	4.82743815676178e-05	0.000150590832146561	0.000619717043008123
Os11g0585900	0.00295031332992295	0.00188620741847635	8.56463614741934e-09	1.04001126731842e-15
Os11g0587500	0.0013151473651175	0.00205509457929605	1.47097484391139e-17	7.32168317369272e-18
[truncated: 104 more rows]

## Sheet: Supplementary Table 4
Table S4. Differentially expressed genes (DEGs) between perennial rice and annual rice at 7 days after fertilization
Gene ID	MH63-vs-Yunda109-pvalue	MH63-vs-Yunda107-pvalue	RD23-vs-PR_Japonica-pvalue	RD23-vs-PR_Indica-pvalue
Os01g0362533	1.91250507050513e-05	0.000905021530693159	4.42035517177334e-07	2.43748519386077e-06
Os02g0249700	0.000110510727910957	2.56946126762594e-07	2.5779356307588e-09	8.9033659901364e-07
Os02g0282500	1.22158663282924e-24	4.31073406224795e-14	1.31925146710545e-17	1.27403706623428e-17
Os03g0164100	3.48385593230517e-20	5.16174752927281e-19	4.10312149231728e-21	1.41281557890674e-20
Os04g0296700	2.4993828864738e-13	1.99695707508052e-13	3.42924531899592e-15	2.89270303522289e-14
Os05g0157600	1.00708333862595e-07	0.00022771202861051	2.35460906942977e-06	5.27543821451615e-08
Os06g0235850	2.30570376615816e-11	9.77901247813355e-10	1.23885407556421e-12	7.32302096633476e-12
Os07g0621201	0.000680487135039901	0.0139434359399585	1.00934021660905e-07	5.84843878968649e-05
Os08g0238700	1.1238786776926e-05	0.00272844135035005	1.43212659418452e-11	2.43364377711892e-06
Os08g0260800	1.02712149697542e-13	8.6701885104697e-05	3.54210183575491e-05	5.98060815404673e-10
Os09g0506700	6.15850906726482e-06	0.000747512077280545	2.5083689857813e-08	6.87768532276142e-07
Os10g0158700	0.000476324774258278	0.00257403829660412	0.00020105495400076	3.10451588594111e-05
Os10g0178101	1.01696330881605e-09	8.90599306692116e-10	1.11923300568049e-10	4.55223133238346e-11
Os10g0212100	6.19482343519831e-14	7.79409407918705e-12	1.55254972546266e-14	2.56728625946293e-14
Os11g0691100	1.10958456490597e-08	4.43080852880646e-07	0.000226178150910883	4.61460782296361e-09
Os12g0254700	7.1678996872286e-10	0.00104440187703019	2.43358636686067e-09	4.55128759674998e-08
Os06g0361500	2.32790859921784e-18	6.12525851392051e-19	3.18913291673722e-20	3.45299186761675e-16
Os06g0539066	2.41817049894649e-12	1.35907087506426e-11	1.79170350711776e-17	1.677502315367e-15
Os10g0180800	3.10883962147527e-09	7.71853786992676e-08	2.64300607756962e-13	1.8958196319816e-11
Os01g0820000	7.49976347177651e-11	0.000406488263879966	4.91507891534562e-05	3.72934973545982e-07
Os01g0322700	1.07706893981145e-09	1.44009609417533e-19	2.76991334501912e-22	2.2055164948346e-12
Os02g0827400	0.000989200761437643	0.00150174760884131	0.00717266061685728	4.79687074295571e-06
Os02g0673100	0.0187813236793002	2.41760758836914e-09	1.28068876982814e-08	2.80348540387357e-05
Os09g0506800	0.00152519076517516	3.276954254519e-21	1.20814570549189e-32	3.11376437030483e-06
Os04g0340300	2.65807057402395e-11	6.39459897148715e-15	3.92143448791394e-21	9.54605031958885e-24
Os04g0557500	0.0210395740493975	5.77130036025357e-05	9.61616799983364e-05	5.86935376267396e-05
Os07g0523600	1.48312649738973e-53	3.19883911061977e-25	2.40414472357832e-47	2.50660719502787e-43
Os07g0523965	1.48312649738973e-53	3.19883911061977e-25	2.40414472357832e-47	2.50660719502787e-43
Os12g0450500	4.89766265740118e-06	0.000119059361631313	1.01491187370061e-15	2.79446232831099e-05
Os07g0523400	4.70507596104372e-55	7.37907549384311e-33	1.76043949263243e-65	3.59185821186469e-60
Os11g0548600	6.42181406073328e-05	7.82619011149949e-05	3.06153588118867e-05	0.000163918265792156
Os02g0197600	5.23663042170957e-07	0.000783665486197212	0.00191333265924573	2.79286827226724e-06
Os03g0129400	2.8415379202654e-19	1.00243445274247e-56	1.71578310885006e-33	3.4866740334178e-18
Os01g0111700	0.00140913326506777	1.94977421782908e-07	1.56581227730524e-06	3.056208542157e-06
Os05g0479025	6.9725040964026e-07	3.68634713833557e-07	1.26388116971616e-08	2.781251371942e-08
Os06g0236266	1.10004146269862e-06	1.73855736564732e-05	8.95173062888808e-10	3.21818134734515e-08
Os11g0559200	8.19463859451575e-05	1.41762379702307e-12	7.79952837035645e-24	3.17526927406349e-07
Os11g0215100	0.00601255657732601	8.50015918264384e-10	1.31255716787361e-08	4.33465484366701e-05
Os02g0160800	2.77877218296705e-15	8.47068409358016e-45	1.82077357746269e-35	5.01364183739359e-12
Os04g0678700	1.21334961566677e-25	3.10291670434837e-15	1.74573333249555e-11	8.10986136065761e-22
Os12g0630500	0.00792511436377434	0.00190187771863145	1.84954954590613e-11	1.45746236783697e-05
Os05g0172800	5.39660501659886e-07	0.000591385762466659	5.25919369089167e-10	6.82035238747268e-10
Os03g0603100	0.00387373006642998	0.00184715033475367	0.0150408816259873	0.00156946518187396
Os03g0338000	4.46104038426139e-08	1.70702411256319e-18	1.96658624902034e-16	6.67324789754591e-09
Os10g0128400	4.8836246429377e-08	0.00284873832490063	1.41167645156296e-07	4.48934006900113e-10
Os08g0550600	0.025570652229846	0.0326762342642698	0.00346356614599299	0.000215962012056075
Os09g0482640	1.19814908547005e-05	0.000647705641829473	0.00296314531591161	1.69687804761177e-08
Os05g0136800	7.39343478885571e-07	2.22840341408854e-06	0.00092357766049482	0.000870492033134668
Os02g0211000	3.65125398460082e-12	2.62891841856845e-18	2.68559848374152e-10	1.8701294177324e-12
Os02g0257300	1.42208248653264e-23	2.05127792047408e-47	4.00383157512656e-38	1.08374390635936e-20
Os12g0190200	1.34782070030094e-08	8.4890452414684e-09	1.01017561070541e-12	1.44894611757027e-11
Os01g0228400	8.6086838157786e-06	0.0107923839653625	0.000927725876454274	0.00120555879990822
Os07g0107300	1.24943753484096e-07	8.49530884487464e-08	3.28733875184929e-13	4.73852320479957e-13
Os06g0235200	8.61796180658217e-10	8.08949218377716e-05	4.41626756132828e-34	4.66570868344631e-18
Os09g0514500	2.34193794950984e-14	4.78650914290347e-13	6.58755280561609e-09	1.45141968636671e-18
Os04g0645901	0.00299683930858059	0.0130377258596378	0.0240962352257387	0.00484836810967599
Os05g0472400	3.82673097445692e-06	4.61280268171039e-16	0.0491270125601336	5.62511401495952e-09
Os09g0529300	0.00194188220306269	0.000562810527356152	2.86460934169835e-06	0.000300607169164538
Os08g0174100	0.00442877710957805	1.72461684089955e-06	2.34859707059471e-07	0.000415185628700658
Os03g0245800	9.38294273415973e-06	1.55556951793782e-05	1.00772415989386e-14	3.83356147135881e-11
Os12g0231000	1.86065172194959e-27	3.05545360811061e-29	7.65517865365173e-27	1.17802628332218e-29
Os07g0141400	5.30566341158615e-05	1.15135931876487e-09	1.26992388123028e-25	6.53552042644559e-08
Os02g0764500	0.000212967368146731	0.000482453610856155	2.45157978763513e-06	2.37509094120192e-07
Os01g0700100	6.77656886029994e-07	4.41827553322729e-05	1.00691470265414e-21	1.62235543731195e-05
Os06g0218500	5.28184885018283e-60	9.21501850409421e-47	7.62973358130088e-103	1.36495651232185e-87
Os02g0256200	0.0254511001191189	3.0813253528258e-07	1.60811474637055e-22	0.00181327537543876
Os03g0178200	0.000345419419691718	0.00160474856323908	1.20761193035504e-05	1.94097098205173e-05
Os01g0770700	3.58968849718844e-12	1.01793336122862e-25	3.49671296968707e-31	1.81266072069827e-09
Os01g0892600	5.89214229124801e-16	5.75101593565919e-19	0.00132129405729675	2.46640594539786e-21
Os10g0159600	8.44896730100095e-23	3.22996577316732e-18	8.45980496767395e-05	1.20902691581235e-18
Os01g0264000	6.33177576212331e-11	6.27970186415622e-06	1.96940031413015e-15	4.37446421960135e-21
Os01g0972200	4.87109276486813e-11	8.6584641001743e-22	7.81871861555121e-16	9.31926652516134e-16
Os01g0883800	0.00141024055732188	4.83659039488679e-06	3.20396113238087e-16	4.35344662237246e-11
Os09g0474000	3.88899890225264e-10	0.000338250138829228	5.76321982031206e-07	1.71580432959167e-06
Os03g0216700	1.79625859114899e-23	2.00440838886544e-16	3.80975472129687e-27	1.06254611199448e-18
Os01g0803300	2.4638073967999e-25	3.76874524911981e-42	2.05432152776332e-07	6.05199355376603e-19
Os12g0174700	2.20515475858152e-46	2.38631729846969e-06	6.17357625240278e-05	2.3470231100623e-09
Os09g0316000	2.63764559178777e-08	1.04355058339522e-13	5.29745536865683e-12	5.3076458513427e-06
Os05g0580000	1.40799243311717e-16	1.07778838791258e-07	2.06743716805233e-08	1.94269221947764e-07
Os05g0291700	2.0482068491132e-18	1.43066887898586e-12	1.23492024863406e-14	6.16786474161286e-16
Os05g0556400	9.37278968287347e-10	0.000215249952354821	0.0094372285331318	0.0023749141940645
Os02g0282900	6.81522373675349e-08	1.18594487446091e-19	5.42988471518797e-40	3.03477192710012e-10
Os08g0158200	4.49534552139235e-16	0.0212711513766221	6.14440401091933e-06	0.000224349028325221
Os01g0501800	6.42628129177613e-10	3.70649155617097e-10	9.64791963054243e-16	9.84775892843222e-07
Os03g0107600	1.26527840438531e-05	4.98233628247022e-20	1.65118585411698e-42	2.11858183101105e-07
Os10g0144700	0.00278865259362642	0.0337941297639577	3.79928779510958e-10	5.64330577311773e-08
Os09g0514550	0.000622868972234509	1.8550922013324e-07	0.00458512398912503	3.08898278079293e-06
Os02g0111600	7.46902726470157e-20	0.00337882923533604	8.4243548533124e-29	1.96683971978089e-06
Os04g0399300	7.49756520569176e-05	4.8707187309123e-07	6.59309961271172e-07	0.000168004408700019
Os04g0208200	2.78135111282594e-17	3.32700361505447e-23	5.28540416786675e-05	7.99295842029015e-06
Os02g0176000	1.94000974412551e-06	0.00024032868902949	0.00028261877532283	4.21511755792752e-08
Os09g0482681	0.00345038099978048	2.42692242791638e-10	2.77125703031248e-06	0.00156221561788626
Os11g0161000	7.03136368002012e-19	2.4433065849222e-10	3.30197988127225e-21	4.573042881796e-22
Os12g0516000	1.17090016457509e-05	4.8124912736719e-23	5.47528293764331e-13	1.36874967924941e-06
Os01g0819400	3.54047318063518e-14	2.12223266698399e-05	6.62851689671257e-13	7.03105527357176e-16
Os08g0466200	4.00552515384451e-05	0.00106464151500521	0.00161161253645724	5.16806342705785e-09
Os09g0513800	1.12742449590025e-06	5.98024157389476e-12	2.90112616463211e-23	5.70579688531523e-09
Os08g0387200	6.46695022342108e-07	4.17872483493128e-20	1.87110279279848e-20	2.52594275568771e-13
Os01g0263900	5.6155000104164e-11	4.30088120190908e-05	1.75448054488303e-09	6.44421501106897e-13
Os10g0567400	6.10686265885859e-06	3.13263401332568e-05	1.49605608653017e-08	4.45902247120167e-13
Os04g0295400	1.34891075741889e-08	1.56668753260777e-10	0.0467306305611272	2.80946317303302e-05
Os03g0618300	3.86851994407574e-09	1.89561857705065e-06	1.5249481981163e-46	5.51131441929658e-12
Os06g0106800	5.37266264049356e-11	1.06424053136991e-25	7.41618496478872e-40	3.43518780746158e-17
Os04g0307500	3.32664247078249e-10	0.00824381737996385	1.96367938956085e-16	1.02972111464112e-18
Os08g0419100	1.10204263891694e-13	2.89040834467875e-14	3.32016610496678e-23	7.82052437709214e-08
Os10g0569400	2.94979282735492e-28	0.000150505057026224	1.65039450514308e-10	3.6232102658844e-07
Os11g0161100	1.05380376958498e-12	5.69924825487153e-07	4.88419032585637e-12	2.76830854996652e-16
Os09g0482660	6.89904760974519e-06	1.79008572735611e-34	3.98704789988705e-09	0.000697900399279015
Os02g0614600	1.68943336934756e-19	2.12121018464442e-05	0.00707216237101863	2.55231624281361e-05
Os08g0152366	1.26492712983241e-13	8.69491766072728e-07	1.08837411749745e-06	1.90127137445685e-11
Os03g0730000	0.0397319909038021	0.00169904303631144	3.47814531967897e-18	0.0129462993117662
Os09g0294000	8.04954120740885e-14	9.63709783233293e-14	2.02168237307978e-23	5.36499718764759e-11
Os02g0160900	4.99914908471307e-08	1.4858452621166e-12	4.67624187035327e-13	4.84916630007339e-07
Os06g0633100	3.8245537351397e-08	3.790016140477e-06	6.4935971223517e-17	2.52150879072019e-17
Os12g0226700	2.82772940108862e-17	5.58741368254289e-09	1.97005543186366e-29	8.70906984820365e-27
Os05g0550300	2.88629076605727e-30	5.13028336147053e-43	3.32309400895902e-18	9.56223248998864e-10
Os02g0280700	8.5017069042633e-06	4.6249222406895e-07	0.02251277428397	0.00549853078392257
Os05g0399800	0.0191697659550175	7.36482328802033e-05	1.52520358622431e-18	1.18393852928645e-08
Os06g0348800	0.0122764708397644	0.000718067456793121	1.60523099271748e-31	3.91086682349913e-12
Os03g0588100	7.1842063115997e-05	0.00212444918383938	3.11072208970884e-11	0.00955934327236897
Os07g0119300	4.29705996487406e-08	1.08398892479945e-07	3.04350242468169e-10	1.16135640029507e-11
Os06g0583600	9.95531163250558e-27	1.51904004480764e-07	9.00893817134084e-10	3.60630291867673e-16
Os06g0697600	1.09800869923568e-11	0.000721966381737701	0.0341082749268908	1.17723924706783e-07
Os03g0386800	0.00256322151495286	0.0093339602262827	2.4528543566358e-05	0.00142072093133205
Os03g0196800	1.99454043112457e-23	0.0112034226399703	4.01849522218737e-26	5.51785320386414e-06
Os01g0327400	1.23552474005874e-16	0.000715965483868538	5.58843860689819e-06	1.40928957746064e-10
Os02g0222100	5.68624899765221e-26	6.14468320436774e-15	1.8261765941296e-24	3.93041189103405e-29
Os04g0583101	4.25205838652817e-05	8.46299998976643e-06	1.98952273414023e-10	1.02123739088554e-09
Os01g0299100	1.1571449986966e-09	7.42100351294496e-07	0.0172076893372079	4.20801511042038e-05
Os10g0516900	0.00551951805177413	0.00133237637750208	3.20133936315524e-10	2.46812245130444e-06
Os06g0133200	3.99793874164593e-06	0.0329646770898142	3.1581586962381e-06	0.000213175186915567
Os04g0117100	7.44386922767977e-26	2.83846867391885e-12	1.86934581258524e-19	8.56213896499908e-26
Os07g0650000	0.0172079165081941	0.00352255468832632	3.29761083608179e-18	0.0125330316904312
Os04g0288500	1.17037417873694e-12	0.000510884813971716	0.000111622577138516	0.00047131324653019
Os03g0839200	2.48717057815834e-08	9.0537984235588e-06	5.50916126519776e-08	4.92340472766062e-06
Os03g0176700	0.0288673526297595	0.0238683523063666	9.03814473684187e-10	4.12641020142245e-06
Os07g0659400	2.74927687558109e-19	9.66536408224129e-05	0.0031674362316084	7.55417635019244e-07
Os06g0493100	8.53050744542086e-19	0.000966576367703105	7.55245664209172e-09	6.14352284932277e-08
Os12g0472800	2.3180802023589e-06	0.0376996296213727	7.75573246249091e-26	7.67848939933476e-19
Os01g0593200	1.70667650010514e-10	1.84507593317548e-10	1.42233836209087e-10	4.46272079699883e-15
Os04g0208400	1.02340551216862e-05	0.00431580384466003	5.35546051939576e-08	0.0211638052751635
Os02g0530100	1.41647246220569e-17	4.9491413639033e-23	5.33312559194719e-18	2.78646807155984e-25
Os07g0412100	3.34494456676122e-14	6.81730669234408e-12	5.07948658896884e-12	1.00116202681273e-09
Os05g0206100	1.47285045578464e-13	0.000328003714841996	0.0011713229761991	0.016730276672398
Os02g0589400	0.00510157481213608	6.60588959015383e-18	8.79391460241777e-16	0.000148122828683445
Os08g0242800	3.60340084638745e-07	0.000154889640925303	7.91820147262947e-07	4.62826160642701e-05
Os02g0823100	1.03946310158752e-08	0.000732584166556662	2.90002392598559e-18	7.25132972362608e-10
Os07g0525100	5.25187498696985e-26	1.0801128349601e-13	3.87949400249946e-11	2.70487101911698e-09
Os09g0426000	0.000433684272737387	1.37860115383457e-09	1.76860075860602e-10	1.29847723815543e-06
Os12g0139400	1.12876730630091e-07	0.000998644507757021	0.00960747077587435	6.33450616167513e-06
Os04g0453500	0.0135739824925644	0.00121449452651108	8.09570693688194e-19	1.5692081235633e-06
Os10g0317900	7.25962934310829e-09	0.00484137221483382	0.0106857620686234	0.00280199037052246
Os10g0531400	4.42127051722574e-24	0.0262740803895251	3.25103983769441e-20	7.92628431501369e-08
Os03g0308800	4.11491912418056e-08	4.19182497907855e-06	7.38889986675626e-15	2.92829056459281e-11
Os01g0149800	1.86264112130087e-43	5.51865122635219e-26	5.44163499193601e-07	3.25574585375252e-74
Os03g0223400	0.000232032963033672	1.92326013588455e-12	0.00504025786965972	0.00031629395416437
Os04g0480500	0.000567167156643102	0.0146309350493842	6.96863672843188e-09	1.84940809117565e-12
Os01g0138900	3.4835253823735e-16	4.71047196388979e-16	7.98963744293436e-10	6.03633904747193e-31
Os02g0629200	1.38518834029577e-14	2.69217819497861e-08	1.26511272132744e-12	6.40499708203219e-16
Os04g0312100	1.94560148093365e-10	6.94693598183899e-11	0.03483982904407	2.27992040585693e-09
Os03g0121700	5.52347612049634e-07	0.000446917144236191	1.75928899542838e-29	1.19232253411578e-16
Os08g0152400	3.87450016263113e-07	0.000676613715629048	0.00201332834876569	3.33779313448917e-10
Os08g0140300	0.00797449051365719	0.0424534031610573	3.01347555467695e-06	3.62198013119818e-07
Os10g0159800	9.08515617496024e-14	0.00091238687988192	0.000399275927754687	3.83306922103935e-09
Os01g0179600	2.06654060570106e-24	1.66054305544558e-13	0.025803188157151	0.011708391222641
Os01g0851700	9.85785807486371e-15	1.54693400112889e-05	7.27308676659883e-10	8.11108604153432e-08
Os11g0592100	1.60548396289948e-09	0.0122700701593777	0.00130994794485908	0.000395362732313846
Os06g0264800	5.0250892743465e-05	0.031732555636901	7.7548265607483e-09	0.0223770224997106
Os03g0153500	0.000388960814769548	0.0402193755532257	1.36426340472776e-08	0.000201508328462316
Os12g0529800	3.59977575637381e-06	0.00013546042162824	5.89787896993071e-05	2.207942121998e-06
Os03g0178400	0.00285759271292493	0.0106536564031895	3.89085956379577e-07	0.0266938954818216
Os12g0454600	0.00991267060365166	0.00625074763275815	0.000294482258823208	0.0142045052548777
Os08g0229601	0.000363573198156868	6.82724050603231e-05	3.12776998170358e-61	0.0033899848307887
Os02g0306401	5.56733858637987e-05	0.00137195284479545	9.26510526794697e-24	4.29158051197255e-11
Os03g0850400	3.69211362261134e-05	5.49618394563355e-07	1.37245281626208e-07	3.95263194787558e-07
Os11g0143300	5.46364152953459e-09	0.000272956636969095	1.96778271444496e-05	2.77353024794737e-06
Os04g0206200	1.43731078465916e-18	1.88607688439839e-12	5.50165348009564e-24	7.85132083152925e-23
Os11g0180000	1.38121343204673e-05	4.37180698327841e-05	9.511498717928e-05	0.000187111391214487
Os01g0210500	0.00517907293809119	0.00279936208487228	0.00552527793674731	0.0016822295522378
Os07g0425000	4.47243448160027e-14	2.41225063490702e-07	0.0130063712954672	1.53594742828586e-06
Os11g0155600	4.18977529136616e-37	6.41352516420872e-07	1.13839579367958e-27	4.74542079509604e-18
Os07g0503500	0.000587315613195352	0.0025645005830356	4.50559453436178e-24	7.46398073418986e-05
Os05g0111200	3.48177713413796e-27	1.13669875311875e-15	0.00155279478441761	0.000383576753913207
Os05g0399200	3.4385687701664e-24	0.0457085446343712	5.79474403200406e-47	0.000128619423404155
Os02g0125700	5.04409457640076e-12	5.21057981328249e-08	4.45049258838623e-16	3.27617800383871e-17
Os01g0546400	2.71520072073005e-05	0.0010413351512336	0.0171413151409385	2.52226992664568e-07
Os02g0685200	0.00010020884032471	0.00872426962540339	7.4892278211716e-10	3.79391646121223e-08
Os09g0298200	1.02133979004169e-07	0.000263980006169744	0.000466733872777436	1.78641778187231e-05
Os01g0935000	1.66131863684958e-06	1.40148702395e-05	4.19921773097113e-23	3.21869130867373e-07
Os05g0427900	0.017240243686131	0.00811036664986262	0.000525185857226595	2.44352133166929e-05
Os07g0170016	0.000212682900283803	0.0142804110089084	0.00916228523453609	3.12772877645086e-06
Os03g0233900	1.17213174925255e-06	0.0151187708178594	2.01275139583253e-05	0.00169842021494794
Os09g0510900	0.0132310617177853	2.12016447615053e-13	1.52530338104637e-26	0.000553536764042741
Os05g0588100	8.48532855872822e-06	0.0291101511340332	8.50560986255152e-09	6.89827947668546e-05
Os10g0554900	2.12776742387577e-06	0.030099410614073	9.5156818174961e-05	0.000494952681840421
Os07g0196300	9.08873740720897e-30	4.43986789869395e-09	1.25103488190522e-05	1.64234265758889e-08
Os01g0332800	3.14379158354153e-16	1.85725753199068e-11	8.27173626072951e-05	7.77768923968283e-11
Os03g0411800	8.7416502046141e-12	7.02106313984343e-14	1.01153896903162e-17	2.77451764000573e-18
Os02g0744900	5.61415228878491e-05	0.000218816848202828	4.56342127555866e-12	1.40365212601175e-15
Os01g0681800	0.00164665379150987	0.0201440504295653	0.000114021327314601	0.000460816836848452
Os05g0424000	8.94144264808439e-06	6.28303087161441e-05	4.01368420661893e-06	1.94327712988058e-14
Os07g0118900	9.44313404671089e-17	0.000585723934273139	7.26368227918144e-11	1.1365807549615e-05
Os01g0163000	2.05222672589674e-06	0.0413939291073167	0.0158032814427056	0.000146223503367654
Os10g0155300	3.44791180179015e-07	1.50454027893849e-05	3.55759706170498e-09	1.83919856137472e-10
Os04g0475200	3.88177947891986e-07	3.96756168463768e-05	0.0199629333399981	8.94147708959192e-07
Os03g0306800	3.310981031125e-08	2.75876033387294e-06	8.70643467538914e-11	1.8520388043432e-07
Os01g0961000	6.1014501332973e-22	2.09754390813518e-15	0.00522249279687467	0.000432107996525836
Os05g0136900	2.49781990989551e-13	5.74863666566497e-10	2.52242964257159e-08	2.68073454219696e-12
Os03g0638200	0.000138775405701138	1.35094581288901e-05	1.53564567073185e-20	2.05731570536461e-15
Os12g0515800	0.0380175874027084	1.25617674218368e-07	2.13742689664931e-21	1.49345696264671e-14
Os12g0137200	0.00309766959860093	2.68143054108168e-05	0.00039327307303493	0.00374404788881051
Os11g0521500	5.80035828314966e-16	1.64199314669042e-05	5.86271437671945e-07	1.46193319795849e-08
Os08g0139200	1.53463782305383e-10	0.0017985801692579	1.46600287765754e-11	3.47903311113913e-06
Os11g0202600	0.00455438746357743	3.4255211696958e-05	0.000334411782640983	0.000509040931547411
Os03g0146100	0.000502529355904435	0.0023662896025217	4.63788977766216e-08	2.34593448628385e-08
Os03g0310000	0.0389716170119508	0.0480740306029721	0.000266933486515003	0.0220050442831195
Os03g0807900	8.83106931939638e-07	4.25432266615486e-09	5.41743346344397e-07	2.89974504971922e-06
Os01g0195400	3.08163114368423e-06	0.0443385298623695	0.00543995828735487	0.00488110911485859
Os06g0610800	6.57123238550824e-08	4.22485239533716e-05	2.28980889283671e-06	1.48935030074301e-07
Os04g0577800	6.77740314351789e-06	1.04577208862625e-05	1.00380866935183e-06	0.00038565704438368
Os01g0775100	2.69816176866998e-06	3.3718638685952e-06	1.40941627758767e-13	4.53916162681898e-10
Os02g0606200	7.94308170694237e-13	3.60804380351806e-12	1.49642950227975e-05	1.7519063234347e-10
Os09g0572700	1.98808756185062e-29	7.62917890497573e-07	2.05530593666507e-10	9.823840895974e-07
Os05g0103200	1.5253953578829e-29	8.44824249686344e-18	1.57420104842819e-06	6.53465686132281e-17
Os06g0728700	0.000213799210235523	0.000102695841971877	1.48432441446742e-08	6.53168105924534e-08
Os09g0467200	3.31530755087354e-17	0.00170198580555117	4.91899192000981e-16	2.95961940220434e-06
Os06g0326400	1.57085824747711e-07	0.000113871624941575	9.7390966098038e-09	0.000104101924254458
Os01g0279100	4.59904493823456e-07	2.65255842339442e-07	1.49383037365122e-07	4.97902312651776e-10
Os06g0211200	0.0270634039433102	0.00262159958280289	1.12049365744048e-09	3.26240967656314e-05
Os05g0195101	0.00893413911488843	0.0203468277463825	0.00895471058415755	0.00303609281892262
Os08g0157500	3.24433160742056e-13	1.51500638636418e-08	1.14712849247484e-10	2.62914604518943e-06
Os09g0505000	0.0327358289469223	7.4472345490763e-05	1.87891726560119e-09	0.00905524251021912
Os08g0417000	0.000127864471389602	9.25340749518137e-05	1.78849908732875e-05	1.24630000807843e-07
Os08g0198900	4.54975454517864e-34	0.00583718321245597	2.93648275380804e-11	4.43104867678636e-05
Os07g0232800	2.31088237406641e-13	6.15213501554497e-07	1.07306318708102e-10	2.34671205231779e-08
Os03g0213600	4.14800926963691e-13	4.87414563141922e-18	0.00141266530691398	0.0275609080270264
Os03g0637600	2.25555894292795e-05	0.000579304880288708	0.00438228806997408	0.0056165230416709
Os07g0509800	4.64912752097089e-11	3.32416281329508e-08	1.03499179547292e-12	4.76974586029083e-14
Os02g0705500	0.00244520488718393	1.45703218742307e-06	0.00137370786771079	7.51150145691718e-05
Os05g0566800	1.88467075460341e-06	0.0049914204983644	0.00213902982430826	4.38930513768622e-05
Os10g0190500	7.24258040529811e-08	5.30238454222824e-07	3.53331703797051e-06	3.9247211769679e-07
Os01g0115900	0.00272816503153262	1.01339264444465e-06	3.3320314563351e-08	0.00751522549345417
Os04g0591000	0.000120615145924275	9.31275766805399e-05	1.36629725618902e-10	5.27895309867479e-08
Os10g0155500	6.0283862773336e-16	1.13836225062081e-10	4.63117204006092e-17	2.50676158221134e-40
Os08g0503700	1.46643092574851e-05	9.21729215699962e-05	0.000122878277179977	7.89605772966843e-11
Os09g0375000	3.60464042517096e-11	0.000347004246619023	1.00588619965568e-06	3.84352935770548e-36
Os04g0491901	0.0299352093227718	0.00253584090684034	0.000317938524127083	0.0159207306457453
Os02g0231700	1.19347384490325e-09	0.0182795794904456	0.000927289137270795	0.000149770677336481
Os08g0157600	2.55701375573252e-22	6.39831475009001e-13	2.89212876417468e-15	1.33697176093501e-22
Os09g0381300	0.00105681597238297	6.90465301075875e-05	5.35791198435147e-07	4.28939187206389e-21
Os09g0419200	2.47263337238827e-08	0.00166788528540784	8.14588724108899e-07	9.58891369782763e-13
Os11g0636600	2.24116748703966e-11	3.19344083385628e-12	1.28687557663955e-12	0.0144637884377396
Os04g0542800	2.41187520300633e-05	3.22278459984703e-11	9.75097356552466e-09	1.69799175035741e-05
Os03g0323200	0.00711601858495785	0.00341924243704892	9.06540827628046e-21	2.67501574887516e-07
Os06g0685300	6.40206676015925e-05	0.0282397147858355	8.17527059830725e-17	2.87856635938567e-05
Os04g0422000	5.00436653719316e-06	0.0075292288997484	7.17373753384277e-05	0.0221703915872101
Os07g0503900	2.35059066660004e-08	4.77295093449298e-05	0.00011488154363595	3.16669279428676e-07
Os01g0966400	9.329830852942e-13	5.74738349613126e-07	5.82282792357082e-22	6.15762644275394e-41
Os01g0812800	4.34277166181188e-05	0.00638846022482389	0.000592204550371873	5.27427086834729e-05
Os12g0153200	0.00290938529584625	0.00122973016693768	0.000325745652698174	0.0088259601766255
Os03g0837900	1.02827296460659e-09	3.9145883567515e-05	1.14502172508327e-11	8.63738280029777e-17
Os02g0689900	0.0013753418478394	1.399847945952e-09	0.000230184423680191	0.00279578418105376
Os03g0389700	2.04322774837314e-09	6.81392717420811e-09	2.1893159411082e-17	7.52673473511633e-09
Os10g0113900	6.91686326127309e-08	0.00329006966920045	5.19190065041414e-09	0.0040716847543259
Os03g0685000	0.000166653838500614	0.000596188266731712	0.00637869446556654	2.82876661202979e-05
Os09g0456700	0.00431047645345136	0.00955615766303479	0.00167731976024353	1.67641104183966e-06
Os01g0124650	7.53818001548264e-07	0.00188554398317085	5.92246235635427e-12	1.47961401772225e-18
Os03g0684400	5.03253448330826e-11	3.1040168792252e-09	9.86568902171078e-21	1.05061100285461e-22
Os08g0204632	1.54090970215495e-11	9.89136663775513e-11	0.00057280491249551	0.0133884245596793
Os03g0367101	2.49766301205055e-09	6.43768946672201e-06	0.000153105062185241	1.75943406969057e-06
Os02g0610500	0.0219984500054546	0.0338112758152415	2.39792152814841e-13	2.51559856073661e-08
Os01g0175850	0.0192042024217482	0.0110699163036383	0.00421122252155798	4.42725105905016e-05
Os09g0501700	2.32697418584296e-10	4.96657881196995e-08	0.000951506899230194	4.2936686644322e-06
Os03g0610800	3.93957622454917e-17	3.30972043048646e-12	2.6126036133425e-29	5.96140675086884e-07
Os07g0257200	7.97853418005621e-05	0.000482229670908048	5.1819775024775e-05	0.00672840441952898
Os07g0467200	7.61805517473189e-08	5.79173324253017e-05	1.76857271999031e-22	1.55606664252949e-19
Os12g0510900	0.000195516705159415	0.0124094419392345	0.00251572661490811	0.0100963378637224
Os06g0232800	6.10153239298755e-06	0.000223211721265324	1.71807096090068e-08	4.06715412464967e-08
Os04g0691600	0.00199520668917817	0.024980120907013	5.9174590103776e-09	0.000193434279082442
Os01g0239000	9.85408630392677e-05	0.00187783113084812	6.68703097130159e-19	3.7558923284349e-10
Os02g0137700	0.0369964157364587	0.00194500512106059	0.00503936531399217	0.0126044272585439
Os03g0851700	1.95768131876051e-14	1.17958110749718e-11	4.90168405011074e-10	6.31582043936865e-25
Os01g0732100	3.16649738641847e-05	0.00601105772119577	3.82600811198803e-05	1.78955451053048e-09
Os03g0840200	1.23792862473247e-09	0.00691592880999005	4.32582437460858e-46	4.2760061995123e-10
Os09g0433800	2.11323080950235e-15	0.00023992066650805	5.57813481928672e-07	3.71142039611257e-05
Os03g0367150	4.77626392297221e-08	6.87306392107646e-05	1.17815680996083e-06	6.98159059108448e-07
Os06g0625500	1.79746741229723e-07	0.000326883292206329	4.50385509909427e-14	4.18747729896912e-22
Os02g0822600	0.000298039958786468	0.00705028892688176	5.2094364221832e-12	0.00606802213910951
Os06g0590301	3.76056854950243e-05	8.62664471673346e-06	8.8596948692387e-11	3.09573735250674e-11
Os03g0769100	0.00061209047086761	0.0127548013046289	0.00343721578933989	0.00113684375390371
Os11g0416900	0.000260893214096084	3.9253314190666e-07	0.0251527459807458	2.22310590220278e-05
Os02g0255200	3.32610091928164e-06	0.00185807099243905	0.00077629480161231	0.000101431711679887
Os01g0601200	0.000855221174743738	0.022028887483679	0.000118161212089552	0.00301076233649392
Os02g0753800	0.000272357980969866	5.11571446572559e-06	3.79448889587693e-26	3.34798332820659e-20
Os06g0704700	3.62482824421539e-06	0.000158680241643395	1.26878423177573e-13	3.9383881046117e-14
Os02g0617800	2.06772312372541e-11	9.18552152436864e-11	1.65587720681841e-20	1.10114943273942e-05
Os01g0704300	2.98233444592468e-10	7.63526183359055e-08	1.6146653245347e-05	5.25146626818507e-14
Os08g0202400	0.0356031196806532	0.0013935305027416	3.5266755255639e-27	1.44999546855e-08
Os07g0685000	3.3647660372912e-07	0.000435887612689657	0.000181378476460173	1.75188479647951e-11
Os01g0238500	3.35277648296229e-05	1.28536109941687e-06	3.85951482583096e-08	0.000496814647863406
Os06g0549600	7.8994705210532e-05	0.00334258981087884	0.0141773416439712	0.000139929836430636
Os01g0284700	1.67191409804127e-06	0.0001164941682384	1.67990574660976e-10	8.82028765210928e-07
Os04g0226400	1.2315073224136e-37	1.14092550451496e-30	0.000211024794054756	0.0310028031203668
Os06g0673300	1.6678402206891e-16	5.13068576755274e-13	0.00906139150345917	0.0349663893818014
Os02g0788500	5.02816022499896e-08	1.04931665120195e-05	0.0159115309786463	1.06210174956493e-07
Os12g0563200	0.00336060590618964	0.0128693545869628	0.0290088219656969	8.52256548705897e-25
Os01g0812900	4.32235625939767e-10	1.03777447189599e-07	8.61283709846364e-10	3.05203457108718e-12
Os03g0164400	0.000483657987700732	0.0124235542515824	0.000588543435539649	9.96392080850181e-08
Os03g0839000	1.22495849706191e-08	4.73820956621771e-05	7.3806168802853e-28	3.03499622362929e-20
Os03g0103800	3.52516312177685e-09	5.39307576557503e-19	3.85926430675016e-46	5.10921258518297e-05
Os04g0409200	1.21084338274295e-07	2.5984052699015e-06	0.00373389309787203	0.000139678394155006
Os07g0502200	1.86213549786821e-06	0.0140257048463463	1.75079638111378e-27	2.25681949551751e-12
Os08g0345800	1.9868876671143e-07	0.0023057642430317	1.81819354026133e-14	6.71280033191277e-08
Os03g0161200	0.00251140356232113	2.31237497270455e-07	5.318713404411e-22	7.84288625647382e-05
Os02g0282100	1.02776382751122e-06	5.79022319562417e-08	1.2530689024347e-06	4.02980124729718e-07
Os01g0361500	0.00874109299357439	9.3177781852828e-05	7.87213125660826e-14	0.00132015768523292
Os01g0919900	3.87682072520478e-18	3.77919969783998e-07	9.21584581028718e-08	1.56716471516352e-09
Os02g0566500	0.000168312495931088	6.4280174288639e-07	4.55620247069316e-05	6.07080755047751e-05
Os12g0421000	0.0277049525968621	0.0353543894955453	0.0001399937098739	3.04680572853188e-05
Os03g0115300	0.00585341222423512	0.00401993890370711	0.0416660267224857	0.00920215812839144
Os07g0134000	3.11380245405039e-10	0.000638731099211223	0.0003124847581123	3.43326369214268e-09
Os12g0167900	5.80890870876947e-15	0.000376064332609324	3.64189511270835e-10	5.76998072485228e-06
Os09g0560700	0.00920208778961528	8.57457645541336e-07	0.00521054652309891	0.000968136095455301
Os02g0254550	1.39236448233973e-09	0.00721047810305713	4.31400234851546e-32	2.94474347864282e-06
Os12g0625000	0.00176095086359063	1.40736777498053e-07	4.69012939706544e-30	1.08161701715981e-12
Os09g0123500	7.85652850206823e-07	4.20397198536332e-06	2.3123373028865e-35	0.000345732541481424
Os09g0527900	2.45160114841669e-15	8.63639184391468e-07	1.28175786681418e-06	9.72337771725886e-11
Os01g0878700	7.55844212016349e-10	1.94558871527624e-13	6.37115292339721e-05	0.00100238130070336
Os08g0406400	7.48570498302339e-11	0.00367432845681533	1.90373565450657e-23	3.11176704258494e-06
Os01g0805000	0.0245967741401169	0.0402787886612709	1.69192512658799e-08	0.00432154413987339
Os11g0140700	0.0239310167031767	8.38697593302038e-05	3.65129245662216e-06	0.00487415944998451
Os03g0815400	4.20508520945632e-09	2.84703571515181e-07	0.000485339796542044	1.6982781974367e-06
Os07g0665900	7.34951837154315e-07	2.40308986956732e-05	0.00992429387600908	0.000277984801087199
Os03g0219900	1.16078065788185e-05	0.000713571396914469	0.00023147431713835	3.54470201742179e-05
Os05g0573700	4.47008818273985e-18	7.20106205638167e-09	3.01983632721198e-09	2.79426741268578e-23
Os04g0645100	1.19838057714714e-14	4.83582855615285e-15	1.06038795635773e-20	1.94384950015133e-12
Os03g0843400	4.63621204452128e-05	0.00543107147007332	0.000271755541523277	0.00332637725707394
Os06g0704600	2.18963743868836e-12	1.43196409156468e-09	7.35106657312616e-26	2.80337161834348e-14
Os05g0371500	0.00156185126224779	0.00677534187610184	3.02948944997671e-12	0.000239295073728892
Os05g0336000	1.64837753470387e-09	0.0036962389817123	9.19690107503016e-05	8.11816640540213e-06
Os04g0101400	1.3389500225238e-06	0.041270824014227	0.0263725366558885	0.030077621403416
Os12g0277500	3.37961187552142e-10	5.63000055816156e-12	2.42748814323691e-11	4.05014823632797e-12
Os11g0219000	0.00193427799227282	0.00644487216245253	5.25879540455295e-10	0.000405022990310009
Os05g0451900	1.09290048847555e-06	8.11634015892398e-07	3.18823181881219e-06	8.38653242505841e-06
Os04g0338000	3.4139276574818e-12	1.29119623133935e-07	1.05197369310927e-07	2.38617259265349e-19
Os07g0642900	0.0023456452789008	0.00473504403728462	0.0215674086734962	0.000106082239153973
Os08g0417100	9.03512955459449e-10	7.44404736277327e-06	2.42204327520356e-07	9.41674163891647e-13
Os03g0300400	7.85345138425938e-11	0.00111368989761344	3.1474883990687e-06	1.03625822128237e-06
Os06g0656700	3.23832007235877e-05	0.0447387367744651	0.00411295177421326	0.00363578740830393
Os09g0532900	0.000312418895884854	0.0303067960666919	1.27137382964206e-21	1.99155179461215e-12
Os09g0296800	0.00107300248689103	0.000444632377605754	0.0296467351126478	0.0013035869637964
Os03g0184300	0.000244270813702543	0.0199421586645761	0.00531220207134346	3.44117060703644e-06
Os11g0270000	0.0116204529488173	0.00176679544310444	0.000430903870507898	0.0177011661656637
Os03g0376600	2.92935244733381e-10	9.47297061897424e-06	7.51413668513356e-08	4.6052251297844e-06
Os03g0111400	1.11195747060838e-08	1.06282019308851e-10	3.82666756819191e-05	7.44021880859833e-06
Os04g0578400	0.00783947043709975	1.19505140051618e-05	2.68059946130667e-11	0.00757782393486831
Os01g0846800	0.0209413898316492	0.0414645693596321	1.29292624384359e-09	1.16204376636406e-13
Os02g0302200	1.35493466792361e-05	5.44225810896193e-06	2.7705889434323e-08	3.58256876097559e-09
Os01g0616900	2.64331108634104e-06	2.49274024928993e-06	2.19023560388353e-08	7.01700752161688e-07
Os10g0522601	0.0077115187538648	0.0383203144306357	0.0056962638381009	0.000205917873409722
Os07g0668700	8.4369255875993e-09	5.72162741009629e-05	0.000806887606341376	9.35338582231501e-08
Os02g0575500	7.55391601948953e-06	1.00547313813824e-06	1.17927285098932e-14	2.59523592504e-09
Os03g0817800	0.0100360299767015	0.00555975214143503	0.0015389758349009	0.00692663210176335
Os10g0407100	0.00293827844089866	0.000114206665648919	1.75613361832235e-08	0.0149242307545872
Os01g0594800	0.000317891801193437	1.8313482216516e-07	5.09734017679133e-05	2.93369427773953e-05
Os12g0548300	4.37262900090455e-10	0.00109460248619535	2.3288677259521e-06	1.4937753984839e-12
Os05g0404200	1.44247854641961e-07	1.71227268020883e-05	1.05231303621281e-09	1.28753941739064e-08
Os01g0271700	0.000751129341577311	0.00241383172185328	0.000271137952694164	9.9260504796446e-07
Os04g0635700	0.0492080069440694	0.0111088789833793	0.0036485262811348	0.0127210002338911
Os03g0376100	1.64100848189859e-24	1.20419432403837e-15	1.95661585980237e-10	2.16190949235736e-15
Os09g0298100	2.61218932356209e-11	0.00451825936824387	1.88035873677543e-05	3.75795065427092e-07
Os02g0625500	3.6413584075804e-07	0.00125889174054351	3.26826833552401e-05	5.07833602977969e-07
Os07g0589000	0.00501768490380023	0.00207278232948611	0.0281408379687745	5.69852841756409e-14
Os05g0161200	0.000443050372841636	0.0262387052473292	0.00105544656103493	6.53403411133634e-06
Os12g0607000	8.10695986629771e-06	0.0238275289263051	2.86097291390896e-10	3.60340086547152e-06
Os08g0556600	0.00138844409741574	0.0334502823253478	2.51819399885047e-07	1.29278053959843e-20
Os03g0100200	0.0104132741205983	0.000677572483646142	8.63245323713701e-06	2.66333899062711e-06
Os11g0269900	0.000108861574414925	0.000215033132126778	0.0192040511368456	2.90859640825902e-05
Os03g0729100	1.17035048597462e-06	0.00379182423311018	2.80927013000021e-05	0.00226628514402106
Os05g0574400	6.04625051306368e-10	9.58011030165944e-06	3.23326287893802e-08	2.00000655426724e-13
Os02g0588700	4.49301713113298e-05	0.00498493978140003	0.000489159305116573	1.16765344146508e-06
Os03g0188400	7.57194471042766e-16	9.69014450527243e-06	1.26797150433862e-13	1.08727187257225e-08
Os03g0778100	0.000188962698308787	0.000702046088260122	0.000268930019377725	0.000161664651460659
Os03g0356300	1.14888140528117e-05	1.87781051094507e-05	2.13807408606508e-08	7.69013664071561e-06
Os03g0106000	5.17249183454735e-06	9.44178785709267e-05	0.000185224313105863	5.62776143006239e-06
Os02g0557800	0.000225792802828275	0.01266411056109	0.0204776065789447	0.00769724074449024
Os03g0700400	6.97827305391957e-09	0.00977049020255862	0.0262210087593408	2.4380850568423e-06
Os08g0126300	1.69573334555372e-12	8.73289784275542e-06	0.000305329605901924	1.28008782768128e-14
Os01g0118400	2.5865490312903e-10	0.000973372729548443	0.00621115514023017	0.00210881904159463
Os08g0327400	1.49213149242898e-06	0.000492908007373712	8.18653678472083e-05	1.41011420681734e-05
Os05g0577000	0.00473791177833823	0.0106883646942554	0.0352174601623159	0.000933463480931515
Os12g0623900	4.19285762705349e-11	0.000241942886023949	5.25657528863006e-11	7.02620167598389e-06
Os02g0564200	4.77804842523399e-08	0.000142177411129742	0.00334660463211421	2.07102968217691e-06
Os06g0224400	7.70099963445046e-05	0.0140037647570287	0.0166234151614575	0.010524504341359
Os01g0649100	4.25908815819028e-06	0.00709367836107566	0.000101530260849423	1.01584132903417e-06
Os03g0839300	0.000287895456877292	0.000245789968204839	2.39494027494687e-07	2.50493579389764e-06
Os05g0335800	0.0198352212203788	0.0206092787418915	0.00180998466329131	0.00787242994281321
Os06g0654900	0.00742789090881135	0.0275351063819824	0.0236323448478974	0.000514360323772013
Os12g0586300	1.4317365270669e-05	0.019072374806207	0.0075728655240714	0.00243643552885434
Os06g0708832	1.1552414043845e-08	0.00186847822612881	3.43528592701903e-20	7.50471668297152e-07
Os09g0539100	2.3252382161624e-10	0.008326851930415	1.24481532647165e-05	1.79149772852921e-05
Os08g0343000	9.70539337175757e-05	0.0340024957126675	8.22386035100365e-18	3.2795459509384e-05
Os09g0485900	1.49346561759551e-06	2.33104589018561e-06	8.96902031185028e-09	1.34092551148407e-06
Os12g0178100	3.99065489509912e-10	0.000409761561142699	2.22728133701271e-05	2.08007438202018e-09
Os03g0850800	1.62492468730753e-07	0.00233673342096077	8.08570777976613e-08	3.23748780832993e-05
Os01g0913000	3.14537219301167e-10	0.00114559888345525	1.63751343282659e-17	1.45395024217102e-10
Os01g0921800	3.65631165332037e-05	0.00521728414491334	1.36393045919608e-05	2.30151245785992e-05
Os06g0692700	0.000836251617941211	0.0370000401064323	7.71710371667058e-07	1.17744580092643e-05
Os09g0478400	0.000310368345645926	0.0377422534306112	1.0627639565329e-11	4.08723275947993e-20
Os04g0675000	2.92555657833622e-07	0.000191069487694131	4.45447246674125e-07	4.31395427428753e-09
Os01g0975300	0.0226962336632551	0.00148974359079234	0.00352139276531151	5.51286540249205e-08
Os03g0206700	8.05901399888878e-06	0.000885472679226885	2.06118004668915e-06	0.0413982286366513
Os02g0682600	9.97882407142264e-05	0.00393226888387099	0.00630667906875387	0.000153654394324096
Os09g0505700	9.80832295796003e-14	3.51348504525617e-05	8.63623482602425e-08	2.60727971611425e-14
Os08g0521800	0.000269399805170293	0.0116722271547307	0.0213319111809668	0.0170172688805361
Os08g0326400	3.08991002504095e-05	9.33865516418785e-19	1.47579678466212e-09	0.00360280753912474
Os11g0432900	1.56605334089911e-16	1.10500237171919e-08	3.94508332657693e-11	2.56957308290916e-20
Os01g0650000	0.00364091645109774	0.0424761899518256	4.14748300067417e-15	0.000898766165010552
Os03g0571900	1.57842664141731e-07	0.00233269126280771	2.91946120506553e-07	8.42363084285626e-08
Os03g0345901	0.00121849838475963	0.00662282509054662	0.000119049383031553	9.32876408855887e-06
Os06g0149300	2.35003221822116e-06	0.00932311596290413	0.000805302467748294	1.48565699791715e-08
Os02g0815000	1.77053547930093e-05	0.000207403063231421	0.000169929041590457	2.6558848725531e-10
Os01g0249200	0.0131916133464313	0.00944774454075768	4.10363626649235e-06	0.00123383629700631
Os03g0168900	1.51968727669026e-06	1.10787440430013e-05	0.00484344763955515	1.10319614920403e-06
Os03g0596800	2.58813344995869e-06	0.00720138288789143	1.91681519465467e-06	0.0226469535601649
Os01g0574800	0.000908911014632245	0.0101279403404846	0.0117228686184987	0.00144584058675592
Os01g0136100	0.000812123930322711	8.19566369218525e-16	6.23981564307845e-12	0.00386857984561128
Os08g0538600	8.10756987378514e-09	0.0425595625403133	4.04767702864739e-10	0.000200145405966165
Os01g0697100	3.23736957740484e-05	0.0020439526211864	0.000134274665801108	0.00729769281834157
Os09g0520700	8.2872424194799e-07	6.48224403933493e-12	7.94114664672323e-11	0.0044281778476526
Os04g0136700	1.50370883899635e-06	0.000687603625549622	5.68263297556067e-07	3.93028768681529e-05
Os04g0497700	0.0364439524245045	0.0312589685439705	0.00401867278242614	0.00132907183227764
Os01g0543000	0.00161654755688781	0.0230707653706544	0.0198404011077954	0.000238990398086956
Os04g0513000	0.000693967743092428	0.0356588633740998	0.0409541988129224	0.00576022281835767
Os03g0261100	0.00165904502010883	0.00391517218385353	0.00251569299027426	0.0189291343730681
Os04g0500700	1.18582601812007e-10	0.00195979608804944	0.00126549385376779	1.79200444081574e-06
Os10g0576000	0.00110945506189692	0.000494692128800517	0.00839595346401363	8.92449709036561e-06
Os01g0306800	0.00764965500440938	3.16117541972281e-07	1.81559852824562e-08	0.00387557368435868
Os06g0595800	1.37650296530474e-07	0.0120856001676809	7.50598087723488e-06	8.90254794595411e-05
Os02g0137200	0.00929552697603239	0.00439441848868418	7.41875993269176e-08	3.85478563151434e-05
Os03g0608200	0.00395061842451092	0.00658208691617893	0.000894174172020618	0.00298484223206762
Os07g0175200	3.3911953172408e-06	0.0339606378457434	0.0140424730706716	0.00170874764749104
Os01g0600000	5.73819721621541e-06	0.00300187908714114	0.00357821317144051	1.73305664982773e-09
Os03g0825500	0.00137812810818474	0.0021623464962121	0.000822396615404439	0.0148766616680958
Os01g0802700	3.47176567504322e-05	0.00842051017712702	2.27649939166529e-05	0.00531524396491777
Os01g0557500	2.49902800166728e-08	7.1759891059774e-05	0.000941079443689204	0.000138553276035458
Os01g0649900	0.00121956897261544	1.86111562336731e-05	2.06799421086563e-06	0.0030878676772449
Os01g0936600	0.000549267444046944	0.0141098658720969	0.000819184647579682	0.00047480258431276
Os12g0515400	2.20127691387181e-11	8.79537615117982e-05	0.000125156866403852	1.04213924451243e-06
Os12g0168700	0.000126078446431604	0.00266350471946696	1.97251606653114e-06	1.73214056081301e-07
Os05g0114500	3.48734886016025e-10	0.000582825570252638	0.000104858859809228	1.2234041761588e-05
Os03g0115200	5.4827103229953e-13	1.68719448245701e-05	0.00242730520793683	3.83743225479896e-06
Os03g0851200	3.89354282885524e-05	0.000114751620575359	0.000215697212865319	2.10168156710065e-06
Os03g0839100	4.93683801148358e-09	1.14535879488005e-05	6.22102183418522e-08	8.00093776759245e-13
Os04g0304200	0.00410383600063723	1.14367213593839e-10	1.51905996451162e-09	0.0237154879385733
Os12g0624000	7.52836477457576e-07	0.00304210788826696	4.25948177350784e-06	4.55348466672965e-06
Os02g0595700	2.18435210124014e-06	9.96879314698419e-07	4.85913031921346e-13	5.28315877235918e-07
Os01g0510600	0.000107011995663606	0.000318011760199795	8.27997700785333e-06	5.40152211887495e-05
Os11g0526200	3.37136810846083e-05	4.53975529054999e-05	2.57753615909271e-06	3.30513431129878e-08
Os02g0169300	3.20101839135812e-10	6.99561724115778e-05	1.55592514650335e-11	2.04894374487711e-14
Os10g0573800	2.52106934570202e-05	0.018708537568856	0.00831384322892326	0.000562263878996517
Os08g0431500	2.56691311075404e-07	0.000120601654111728	2.74735564601282e-06	1.73747912965601e-07
Os04g0430700	0.0227915141161588	0.00529751442887031	0.000365039779970676	0.000115998412559572
Os01g0644000	0.000654744787445247	0.00052728671283649	1.9327817313719e-10	2.17103992651145e-06
Os04g0559700	2.86431865644719e-10	2.69780884794234e-05	1.22039335160106e-05	1.69680048108536e-16
Os07g0492000	4.13981631065237e-06	0.00365758610172642	1.78007083109947e-07	3.30735078630667e-09
Os03g0343400	4.61379252020302e-08	0.00176346889954176	4.86259604333842e-07	5.53099293033312e-05
Os05g0150800	7.83280078058944e-08	0.00601751088017124	2.52105477044462e-07	6.66432734844975e-06
Os05g0548100	2.16653164918781e-05	0.000746472015934	8.4164064885655e-09	9.78782791497352e-12
Os08g0505300	0.0142367605124794	0.0262029552750036	0.00645016211314529	0.00974290063722771
Os07g0631700	1.24105210451873e-05	0.0120077408146457	0.0381990826514956	0.0017102744745775
Os01g0700000	0.000179331200985231	2.39865913410584e-05	1.66114816790883e-09	1.84732285471266e-07
Os10g0563400	0.0108032695669652	2.3176408032295e-07	0.000167352323026284	0.00953662916570568
Os02g0833400	4.40737369665509e-05	2.65293129526891e-05	3.3774368562752e-12	6.61581653047946e-08
Os04g0164900	0.000345468906300838	0.0435048099993435	7.02937829501731e-11	0.00120254632117449
Os07g0510100	0.000497053129778747	0.000630065038096033	0.0027669582143999	0.000672320892217798
Os03g0265400	0.00187045330700451	0.0153045861757367	0.000362689893416943	0.00123248604577486
Os10g0390500	4.73817133237539e-08	3.1885657149576e-07	4.15108456894738e-10	3.19638955683956e-06
Os06g0128800	0.000546802365360559	0.0112033405437847	0.00859038864547658	0.00178718332062477
Os10g0167600	0.00788217109208525	0.0195837285671771	1.09227672107386e-10	0.00134278886697588
Os02g0794400	3.81930587353138e-05	4.79147405674409e-06	1.04502218590855e-05	3.51940706911565e-06
Os05g0402700	4.65751172688499e-09	0.00102905861984421	0.000301048706503212	6.39717802487987e-06
Os11g0634500	1.16269060753784e-05	0.0034866907284476	0.00366580790639529	0.000378957582456809
Os01g0814000	4.67929683832888e-07	4.50377613098648e-05	0.000124741526377895	4.91899556508435e-06
Os03g0336500	3.94099335090044e-08	1.24518172292563e-05	4.03700671894951e-07	1.90305920264957e-08
Os03g0152400	1.18481178782769e-10	0.00104096777777804	2.04754603714112e-13	3.37053398825405e-10
Os10g0478200	0.00129799752405699	0.0103890513122822	4.86589406356681e-10	6.82244652721831e-19
Os04g0310500	1.53550344193821e-05	0.00904357888303233	0.000247925602881339	3.2454547503404e-11
Os02g0768600	1.68381989699955e-15	3.69160878104207e-06	5.18976712937359e-08	4.58578474220993e-12
Os06g0167400	3.80608322441071e-07	5.45021311971314e-07	2.94746980887874e-05	5.90784226748593e-08
Os03g0572900	2.48484387651543e-05	0.000150056070144246	1.56781200868741e-14	2.43407062794505e-11
Os05g0496200	0.000260888506135728	0.00909141356885537	4.66131231454235e-08	5.18871896904402e-06
Os01g0821700	0.00323606016751679	5.64876895748767e-06	4.09738434243758e-08	0.00175125861728443
Os02g0252600	6.87092695259331e-07	0.00251639823340714	0.000157512834713974	2.80496569743904e-10
Os03g0828100	0.00100143794059456	0.00273822082584821	7.13183354261002e-06	0.000163555488746034
Os07g0415200	0.000257017668466802	0.000740441190838239	0.000880276870145177	5.36361262022174e-06
Os08g0187800	8.04409242866157e-07	0.0033638478903653	1.12325808196635e-06	0.000212933116514219
Os07g0694300	0.0415160200278193	0.0177629343647548	0.0373170872522045	0.0128480293092817
Os09g0511600	7.048912814773e-07	0.0487799045942363	1.56450179653429e-05	1.49144043952906e-05
Os03g0838900	1.71703740212801e-06	0.00900335567529136	1.31858977272151e-07	2.5206324125076e-07
Os03g0366000	0.00211346018687346	0.000563832577476588	5.01673710498157e-06	1.39096446553898e-06
Os01g0924000	6.24514711932802e-05	1.78857317411895e-05	1.1431029657697e-10	0.00012684113665527
Os01g0616600	0.00916723354420374	0.0441575203991865	0.0148157175210026	0.00784775142795619
Os03g0452300	0.0191243151042157	0.000717692334354509	0.000811204031414698	0.00012852802898934
Os09g0514400	2.31125697059964e-05	0.000885160700020625	1.27889723188302e-07	3.95835868052644e-05
Os03g0811100	0.0037972057638287	0.000472235589795717	8.94729330925594e-09	6.41377662709628e-07
Os11g0602600	3.49489095043343e-06	7.86581390809137e-07	5.95498036061569e-07	0.000103773233170409
Os01g0910900	6.75806897665717e-07	0.000198525325986023	4.3648447431596e-97	2.51421787847314e-06
Os03g0659200	8.82564388226733e-05	0.00294654156579607	1.95364637161113e-05	0.0012330062112033
Os02g0187800	6.66734624478871e-08	0.00186395388953365	2.27224947730324e-06	0.000295102156287386
Os02g0704800	1.10691275316781e-11	3.23178806459021e-07	9.4274620303001e-10	9.86852731109918e-22
Os03g0345700	0.00157521346114255	0.0254955509761163	0.00508795281909064	0.000666307519135347
Os01g0760600	2.63027777698015e-09	1.70034525566454e-09	7.86710385821685e-15	6.0537293538194e-09
Os01g0706500	0.00103149204735986	0.0380658202079327	1.5701674714511e-11	0.000333215870278942
Os06g0699600	1.4570263162865e-05	0.00110294428536224	0.00801304396959668	0.0254487074504526
Os10g0563700	0.0003444287242084	0.00401251027599119	0.000296942903479703	2.02190617238921e-05
Os03g0843200	0.000281360847172592	0.0137782380750525	1.79036692005121e-06	8.56779192277631e-07
Os03g0810800	0.0346007188238673	0.000164372118203941	4.49088792902139e-13	0.000209134309262769
Os05g0456000	5.20918180736427e-05	0.000501020261698701	8.35937532791626e-05	0.00199176742286992
Os04g0321700	1.89308611140849e-05	0.0460959875968228	8.88157538422492e-13	1.05263960514286e-10
Os06g0133800	1.73163809831829e-12	4.75245783320098e-05	4.67982720067645e-07	4.84705855012815e-06
Os06g0114000	4.37916011816477e-08	1.81873530879884e-05	2.99646562176453e-08	1.11563238991354e-07
Os05g0490100	2.29574234315842e-07	0.00485189454700377	0.00140729385998538	6.14303027284322e-05
Os01g0618400	9.6212818736023e-05	6.80043879391624e-05	5.88546802598684e-06	7.96229509047465e-05
Os12g0148600	0.00653384800578654	0.0405359068122849	0.000147226461474302	0.0300909139338042
Os12g0538100	0.00028785562076306	0.00757363881430503	5.36203806911393e-05	5.30765503640755e-06
Os08g0542600	5.00274532593275e-07	0.000136672883260472	9.0570887656893e-05	0.000686722192860206
Os08g0564100	3.51379051422563e-12	6.22180553692735e-05	4.64233537599968e-08	1.14897299034408e-09
Os03g0352800	0.000109307181075583	0.00104666650866836	3.20502038862325e-10	3.2925954199084e-10
Os05g0459900	0.00014246595439564	2.04403183471236e-06	1.3114732451653e-09	0.000427505757694953
Os03g0125000	0.00976899446156389	0.00223543425214829	7.36702217488249e-07	0.00060961096311371
Os07g0680300	3.38972770082512e-08	0.0227010609832144	1.30000298514981e-11	0.000120403869830315
Os09g0438000	4.08870862458044e-07	0.039378667837028	9.85875181629185e-08	1.96913679811616e-06
Os05g0101400	4.79448694024626e-10	5.90254934209505e-06	0.00271680262907689	0.00308176461551946
Os04g0431100	4.16941533647097e-06	0.000189392191435445	0.000706477677734883	3.09302653259209e-07
Os08g0506000	0.00288514652009072	0.0432935467393077	0.0298319469437416	0.0033913812781936
Os05g0549700	1.13008446755954e-06	9.7965962028855e-07	1.68238030404988e-06	5.3825593436316e-06
Os08g0559200	2.91014725227609e-06	0.00161555586961889	0.0034471254897926	0.00103608612772752
Os03g0113700	6.98955743060116e-06	6.67901425623909e-07	1.79841775998168e-06	1.3773744457189e-13
Os07g0627000	0.000290608528632788	2.07201828007022e-07	2.55257385241114e-10	2.44733008522411e-05
Os07g0667400	0.00104841380697203	0.0227036395216769	0.000691264759770369	0.00128943443448063
Os09g0487500	5.51546729110051e-07	0.000136385648516318	1.25126756662786e-05	6.39059992743703e-07
Os08g0433300	0.0154919242712858	0.0107804512747072	0.0077789666794607	0.0433817860801193
Os06g0131300	0.0132844833794377	0.00218664432946182	6.94342578791384e-19	4.79017432788936e-16
Os01g0829000	0.00223271779121911	0.000212099314109314	1.52171347826474e-06	0.000567663946068373
Os12g0615400	1.28507118758926e-06	0.000792636751091936	5.28405969253631e-10	3.23953414507936e-05
Os06g0686400	0.000944806244981948	0.00195179869576801	1.43074826086798e-10	0.000232680627266639
Os03g0151600	0.000628077607677932	0.00819896781163119	0.0213261298351726	0.000928518910074088
Os02g0626100	0.00284419208275454	0.0106856883348905	5.78953730773274e-08	1.04316540102697e-06
Os01g0905800	8.7541363213756e-07	7.20772169543166e-06	2.43743483010079e-07	6.7687583153307e-08
Os08g0135900	7.61006486785246e-08	0.0120079075129413	2.07329937924409e-32	2.76733616328537e-10
Os09g0502000	1.67667555815369e-08	2.13798571370076e-07	0.000772821904505571	2.6289611622472e-06
Os03g0649000	0.00220386091136245	0.00755152098112031	0.0388649950452945	0.0147159606755948
Os02g0103700	1.14820575551708e-05	0.000898120631477795	0.000836490943049283	0.000758883173700248
Os08g0234000	2.97706377975992e-12	1.76230395411479e-07	1.68244527274331e-08	0.000173135487651092
Os06g0710300	0.00131238240711043	0.00455593812422934	3.71357427177093e-05	1.47029655598437e-08
Os02g0626532	0.035950724961572	0.0334841296586089	0.00198176150045982	0.0330970919320756
Os05g0501700	7.3497597034108e-06	0.0121083830584217	8.4212980955898e-06	1.04369781433893e-05
Os09g0510000	0.000124941078445107	0.0117235388429102	2.37283541581479e-05	0.000508550133488329
Os06g0550000	0.000237171514180759	0.00309635981720769	0.00236468318784006	0.000182149329934872
Os01g0960900	8.31147136945896e-05	0.000512577428450108	3.26889584848138e-06	0.00580804123429719
Os09g0440700	1.00832346146149e-05	0.000204844744615063	5.97412681457967e-11	4.1015792641377e-06
Os02g0104800	0.0297879297486444	1.86070464531814e-05	2.65246903750779e-08	0.00195240760032441
Os12g0119000	0.00154131691486295	0.00124637625387439	1.80703609175393e-12	4.97934196673416e-06
Os09g0511700	5.19260601743756e-12	1.37139501786649e-05	3.46949376027542e-13	1.42106370707528e-07
Os02g0821200	9.04236670953583e-05	0.0110818327211306	4.89089099153791e-09	5.31295141732433e-05
Os06g0220800	1.03891909167413e-11	0.00496181928370733	4.16303888084026e-08	0.00280774791105561
Os06g0729650	0.0263571562741566	0.00948235520574526	0.00018293300177342	0.00017033155007512
Os03g0807800	7.53921446504436e-09	2.12204066670771e-07	0.00103918726737209	5.40026152999975e-06
Os02g0816100	0.000367249636484985	0.0325855067675214	0.00014400798002984	0.0145366763717944
Os10g0566700	0.000433686781768003	0.00221377993430636	0.00250141132134348	0.000404794733404665
Os10g0548000	7.19702167114477e-08	0.00520044591157704	0.00080440752438566	1.73275472916442e-09
Os04g0349500	4.40270160598758e-11	5.69254793317445e-09	0.00137835847424429	2.10384512364362e-08
Os01g0764400	6.50363413985591e-08	0.0238188535926101	0.000535572976718806	1.73621731683343e-05
Os04g0538100	0.000145624872489746	0.000879082158973241	2.44432177346684e-07	6.44887412987117e-09
Os05g0357600	5.9888082332673e-07	1.19909416137575e-05	0.000537630182737295	3.54342798479516e-10
Os03g0659300	0.0013604844321506	0.0300822554900238	8.09422227263589e-14	3.75648784703123e-07
Os12g0261300	2.9152826791737e-05	0.00104483093765914	1.9363199690897e-07	6.53946842383248e-09
Os03g0390400	2.96873728068849e-07	0.00219175936700286	1.36150611062332e-11	5.11401701631141e-06
Os02g0159200	0.000365667152235929	5.71614924744579e-05	0.000352712246394555	0.000129265699376172
Os02g0105900	5.54881869734554e-06	0.000356661491972486	9.02019895741173e-05	2.26961512840102e-05
Os02g0708100	6.80206346807075e-10	1.81458971135886e-06	1.3662339867359e-12	1.72855392224806e-10
Os01g0878800	1.71822325661067e-05	0.000666099336095052	4.08854915921227e-05	3.02115227727455e-08
Os10g0579300	8.92148103244382e-07	9.57628900076685e-05	4.2774071027835e-06	2.13974279736806e-07
Os07g0639900	0.00865511588092396	0.0312498209058391	0.0232521206675043	0.00139463815177442
Os02g0276500	1.4427294734168e-08	0.00343528986427268	1.58848862045638e-05	3.30008105610299e-06
Os01g0511200	1.09309304449924e-06	0.0388102299859128	0.0017342851542833	0.000212740455054627
Os08g0242700	0.000993662828952507	0.0320709799879706	0.000960439978606329	0.000263013741454611
Os07g0229900	1.02703256223798e-08	0.000954330300949104	2.1561020048446e-09	0.00297632502672697
Os07g0147900	3.02005415694943e-07	0.00672262580399479	3.7134466032302e-10	3.27704055316026e-06
Os02g0503400	0.000234736657102499	0.00307076589223568	5.78760833903499e-08	3.73190272456882e-08
Os02g0685600	0.0247945267668227	0.000390838676239551	0.00212396490943682	0.0173437908007268
Os03g0295800	5.84935215612761e-11	0.00133314525312478	5.08588012722793e-09	2.31223969198864e-06
Os04g0520000	2.92341723781386e-09	1.92953125354672e-05	0.00190384531927137	8.36747434782626e-06
Os02g0655100	2.0792897278636e-05	0.00195910209797695	0.00944468941069506	0.000900941236397764
Os02g0508000	0.000178288675867169	0.0318482978288061	8.10433507325651e-09	1.49247432561108e-05
Os03g0735300	0.00021207817943728	0.000182740098327109	2.002716665859e-05	4.75767070251975e-06
Os01g0832000	0.00860782211801692	0.00904941747523763	4.86192072606818e-22	0.000553154960423029
Os10g0343000	0.034690412785031	0.0100990659893292	1.37793079401212e-10	6.33293788830976e-05
Os03g0774200	2.25069283079683e-07	0.00211440965927331	1.83860202988365e-05	1.02746379348487e-09
Os04g0588700	9.58121064326249e-06	7.32324118166431e-06	2.24529288148214e-12	0.0041111446392455
Os07g0570700	0.0014567308517461	9.31409037126118e-06	0.000194286484019473	1.98535883753972e-05
Os02g0573200	0.0223943726975204	0.0277297627126594	0.0191464505748141	0.00843740245132248
Os01g0231800	4.59295213848808e-05	0.00377018039226996	4.37363262324099e-38	2.16850868061724e-10
Os02g0567850	3.55545418891204e-09	0.001042268058979	6.99664920033229e-05	0.000110328918258111
Os10g0320400	1.78969298698378e-07	0.000856313139466438	1.56087607634155e-06	5.69734142147188e-10
Os12g0611700	0.000117526095094788	0.0430824889994172	2.08763567824694e-07	0.000194045847301454
Os03g0215900	0.00391905753964983	0.0148419157210388	4.58866168271643e-07	0.023273485549085
Os07g0693600	0.000195833249837541	0.000412459552396871	4.04427504732291e-59	0.000277143775508996
Os10g0564500	7.77734819281069e-08	0.00555357598748711	9.63807747754081e-07	0.000146678114801456
Os04g0669800	0.00679450769135961	0.000291319128327846	2.04555730553097e-10	1.09024203733474e-08
Os02g0208500	0.0453778169325971	0.0120374818146594	5.86034152937122e-08	0.00908494457074096
Os01g0678600	0.0025981729222356	0.000366457617715082	5.11901679929072e-17	8.96059721066984e-07
Os02g0750400	0.0225693543884734	0.0200835296239556	0.00501975702308199	0.00899233524914471
Os09g0413700	0.00080160764131875	0.0354516428866085	0.000816832382969966	0.000332480111936595
Os06g0726400	4.79372463879164e-09	4.86525856858396e-06	5.12487831441337e-25	1.60726952828125e-07
Os05g0558400	0.00353600451064323	7.59295558922092e-06	2.53278426747638e-08	0.00480866775451517
Os12g0197100	1.28909893544992e-05	0.00308101338766101	0.0277701993107874	0.0448841622665706
Os02g0259600	0.0230672375823673	0.00734201675356609	0.00521116439522584	0.000257114114908834
Os01g0750800	0.000185833343648182	0.00293387386302199	2.85680753888771e-06	5.9641989840856e-07
Os01g0276000	2.50981857514567e-05	0.00123975891016831	2.35773625740139e-09	3.26560669053596e-05
Os07g0222300	1.77731978035909e-08	9.11422311323064e-05	1.12692931315014e-09	6.0929423395913e-07
Os06g0175900	0.002236870126779	0.0264831121607	0.000291321050622223	4.27072466402967e-09
Os06g0177000	0.002236870126779	0.0264831121607	0.000291321050622223	4.27072466402967e-09
Os09g0258600	1.69081918784577e-08	5.07347016258907e-05	6.02573338440604e-11	3.65300883560267e-08
Os09g0528100	0.00482241951992315	0.046999895411856	0.0226973347210369	0.00168426943885807
Os02g0109100	4.85400391944456e-06	0.00134968995111458	0.0016200557477101	3.81875837132976e-08
Os11g0637700	1.41886290222152e-05	0.000640511594304641	1.13276422612887e-09	2.89827693011071e-07
Os08g0378800	0.0195342979372451	0.028712470321877	0.0020447373379437	0.00368565197020009
Os10g0530900	6.5230785747022e-05	0.000799481264803465	5.8231635768051e-08	0.000482789610948942
Os05g0186000	0.000988519553454004	0.0379719675606886	8.61283490388125e-05	4.97983194892565e-05
Os02g0162500	4.11774915543322e-06	4.24321708978064e-06	4.20943911676661e-16	1.2421698315256e-06
Os08g0155400	3.04930286774494e-07	1.78971387891934e-05	0.00168326560109061	0.0363282107302195
Os05g0294600	0.00424668886389723	0.026838249893114	0.000142152250116011	1.56261325089162e-06
Os03g0626700	0.0353950979716245	0.000536154399111545	6.82910045051155e-07	3.07327894646733e-05
Os01g0175000	7.20254302108834e-06	0.0050251475879315	2.54675141274039e-16	3.82070012240972e-07
Os02g0177600	0.0048728910789382	0.0495960232912796	3.54624488785803e-09	0.000248479224825415
Os01g0771200	0.000118688417203677	0.0201793707209833	3.28452255453964e-14	8.69421217134574e-10
Os06g0623300	0.00485094016454701	0.00518981582272312	6.64923704201571e-06	2.50003524984802e-08
Os07g0207400	1.42905122966713e-05	0.000385776494904478	0.000207563663937983	0.00158731447523681
Os05g0400400	0.00103067053740654	0.0393284371196928	9.09855590985335e-18	2.68000635789152e-06
Os07g0674700	0.0324805391240717	3.79818731943729e-05	0.000971756305075747	0.012732717899655
Os02g0328300	0.0444894057587987	0.00171042466501027	0.00024752520459579	0.00719584477482405
Os04g0671700	1.99538517978784e-07	0.0169033920759745	0.000359254002781092	3.82715394806293e-06
Os08g0206600	4.32146020267188e-09	9.21072439471354e-06	1.11649819973982e-06	1.0487040183137e-09
Os07g0176900	1.06662985201683e-05	0.0139006016006139	2.0425310582522e-07	6.02657471711517e-06
Os12g0150100	2.57948095551808e-07	0.00369112606044988	0.00350315901811359	0.00656071052692428
Os02g0680700	0.0418073640410004	0.011104050674799	1.71364774690445e-05	9.81679228725756e-07
Os12g0163600	0.000109656739704408	0.00836309904228735	0.00307791193891297	0.0211678753711728
Os03g0646200	0.00254205200949704	0.0196992084991767	2.0004261708104e-05	0.0119870488277178
Os06g0667600	0.000141246375605763	0.0103210653948523	1.12089660526779e-05	1.75683136927978e-09
Os06g0472200	0.000288747909110071	0.0390634782692067	4.31686912974764e-06	1.69556227696853e-06
Os04g0515300	0.000176907106626415	0.00282101300498303	1.00096806897359e-07	1.2599380694012e-05
Os12g0197700	7.03433423330566e-09	0.000301070166051961	2.52836079674091e-14	4.08748781543508e-08
Os04g0687100	2.89733225086547e-09	0.0024459657995186	1.76828144198901e-08	1.94851418239269e-05
Os06g0486800	1.90807963793174e-05	0.000571390552160682	0.000527314022455483	9.209066216596e-09
Os11g0158400	0.000714923672340712	1.57711817190819e-05	3.46263699488903e-10	0.000475953912991561
Os07g0640100	0.00266072304090837	0.0265305718831159	4.25620068315956e-34	3.61116854402804e-06
Os01g0147900	9.66368825237224e-06	0.00380475565368414	2.38395813473906e-14	2.76232098604855e-13
Os01g0358300	0.0416361383162603	0.00798249470217493	0.0310636108738971	0.00818017627724007
Os07g0662500	2.06410868951174e-06	0.00156830661587705	0.00110267208334291	4.49529751653487e-05
Os03g0129900	0.000123522724308255	0.0339822604764954	9.70165747909333e-05	7.46443570894298e-08
Os07g0262200	1.29298262707709e-08	0.000344799869216313	4.2244357559513e-07	4.40746669332864e-05
Os06g0111300	0.000783875561454695	0.0348277103609191	0.00336731440104301	0.000567869461251564
Os01g0821800	0.00061662715572602	1.20123001700676e-07	7.14796248852235e-06	0.00191475122541043
Os02g0131300	1.71067303710658e-05	0.00435987852726116	9.3595187728423e-10	6.68563416552454e-07
Os01g0168300	0.000881129086950424	0.00573161293703763	0.0181960731483896	0.000503210038246127
Os04g0520900	0.000793012079816607	0.0466523839264221	2.75626814520149e-05	3.33610721612915e-11
Os09g0567366	5.73142319816409e-05	0.000582266673873143	1.09785080055218e-08	4.38120050550844e-06
Os04g0601400	0.00749440295651904	4.43259391470814e-05	1.40247502789439e-05	0.000743686606796917
Os10g0437600	2.09602796258864e-05	0.000582473480178684	2.55252361368162e-05	0.000525233566775984
Os04g0452700	0.0486895406882012	0.0201801991007035	0.000549523486299728	0.0493638201496326
Os08g0128500	6.91077822217438e-05	0.00435364243639126	5.01854632548504e-08	0.000256597860005208
Os03g0798600	0.00124501633796046	0.00405475199135813	6.08644221691717e-06	0.00428354567306863
Os07g0222800	0.000763335142155611	0.00297947301426028	0.000103168676715738	1.78443426640705e-06
Os03g0103700	0.00308780159883371	7.53909680545671e-06	1.43813340703258e-18	0.00479615569957823
Os02g0585100	0.0197391715050163	0.0328123889394109	0.00118431350628597	0.000440941300260955
Os07g0578600	0.00319540365804814	0.0398525631533373	8.50009228989397e-07	1.99640964464514e-07
Os08g0161700	0.000275626566368212	0.00015958978971067	0.000320871887507027	0.000662104940354585
Os09g0504400	0.000197596985477437	0.0003505130917264	2.89720108575271e-07	1.31610048781421e-06
Os03g0295500	0.0010337941643746	0.0381517703974155	9.52481468378242e-09	1.22753148939369e-05
Os03g0788200	0.00164677957376242	0.0193005172942415	2.45761204851143e-06	0.000591107974273716
Os01g0957000	2.43681107437238e-06	0.0257444993641934	5.78024976295907e-25	9.46278292516576e-10
Os09g0441400	1.67108859726047e-06	0.0101599695649283	1.98226007476865e-07	0.00667538174476673
Os06g0646500	4.79490686640966e-05	0.000540532816475079	4.04278232701788e-13	1.14056310598207e-08
Os02g0670500	0.012416661911763	0.00581766760033631	0.000656727755015217	1.60567957318072e-05
Os02g0785800	0.000433392039897616	0.00335199778842974	3.19035056692671e-05	4.09864220585801e-05
Os02g0158600	0.00119178871873077	0.00608411091098729	4.65372235918655e-05	0.000899111191754862
Os02g0215200	0.000191480318570082	0.000975875750776987	4.30460424480737e-25	0.0030171530305048
Os08g0532200	0.00226308561715084	0.0413713907944924	1.93011220419039e-06	1.02132848942003e-05
Os01g0662300	0.0272748601050398	0.0333765973533651	0.000113847785056947	0.00292017134924949
Os08g0129800	5.63792189148187e-05	0.00171962896923949	4.36423958110878e-05	8.81551568101793e-06
Os03g0157900	2.97317855026648e-05	0.00622170101746008	2.88088613190754e-16	0.000239474145970119
Os11g0275400	0.00509884720570996	0.00322221285747829	6.40908530265417e-08	0.00581951539710819
Os12g0618400	0.00653418090074866	0.0377583176766433	6.4444819398074e-05	3.45997357520627e-05
Os01g0662600	0.000460885531490029	0.00380327693513783	2.99538432922267e-07	4.61246531635282e-08
Os11g0603200	9.07393027799468e-05	0.00184197644464345	0.000207509263830905	5.21068184307211e-05
Os05g0323900	0.000992344187765575	3.24589764826124e-05	5.43618481433422e-08	1.93734727638466e-07
Os01g0834500	2.80093051249626e-05	0.011787632541724	1.14277068743153e-05	0.000768900187426045
Os03g0838100	0.000305702479111782	0.00330003181015744	2.45060066041735e-05	9.2133669647376e-05
Os11g0433900	0.00141688432259983	0.0202124506747208	0.000940091408941821	0.000342932634950486
Os01g0911000	0.000224385724235433	0.00391956949592294	2.1468206672587e-05	0.0005946362411313
Os01g0256600	0.00995741901595287	0.00873021818144535	0.00912933407948024	0.00326977815340522
Os03g0338600	0.00866281656991483	0.0172322761529902	0.000350423646325472	0.000244211391606714
Os10g0422075	0.000182348911040628	0.00117538667938253	7.2993636206271e-08	0.00552292855295442
Os02g0759700	0.00120518338608339	0.0278750978680039	0.0240329425254459	0.0181476762197233
Os03g0402400	0.000872846404806715	0.0062987951397293	4.18160104995713e-05	0.000164626003436982
Os06g0509100	0.0165052928200875	0.0128829523945259	4.86065965156469e-05	8.67600146776046e-05
Os01g0753200	0.000705594071749036	0.0310494670669499	5.31407645054145e-05	0.000148325444052703
Os12g0613500	1.44777862599994e-06	0.000691178704223413	0.000279355269021064	0.00111680657366789
Os02g0172600	0.000707820797839857	0.0122515585165689	2.32992421603001e-05	0.000377152308908099
Os07g0611600	0.00499734484102296	0.0372091634552637	6.9834775001335e-05	0.00691461347544541
Os02g0528200	0.000341815065442543	0.00715316278644822	1.34939226665583e-15	4.8232818480667e-05
Os04g0476700	0.0135035049573022	0.0142973327049735	8.84028192562106e-07	0.000105289737525134
Os01g0390300	0.0431326009884218	0.0410823696683877	2.25583822192648e-06	0.0184730315944187
Os11g0127900	3.95934254976921e-06	0.0026314260153212	6.94386386193708e-05	0.0070143454006259
Os03g0177900	6.24303676163621e-06	0.00169576115474021	5.00427592613377e-07	1.74490155331234e-05
Os08g0517900	0.00617677994896801	0.00435957683827202	0.000936823531049571	0.000267723740696817
Os12g0468600	0.00639119017773509	0.0350700309668696	3.43260146681523e-19	1.78341083056884e-05
Os04g0475600	0.0092215080431085	0.0409954582930577	3.49263762729595e-16	0.000754224789051903
Os01g0531500	0.00016990624856982	0.019139707781242	5.33519943816201e-10	4.24152437558322e-06
Os02g0815500	0.000993553551265493	0.0139397135510161	5.84736712145953e-14	3.14983781913381e-06
Os07g0658200	4.17244108934758e-05	0.0462117350821765	3.96759872600501e-05	0.00485460375268245
Os08g0481950	0.0049389087881934	0.0212109706872253	9.68345367465294e-07	4.71102775993213e-05
Os02g0750600	0.00389848625712425	0.0207292340173346	5.80866969283418e-06	0.000216701583047412
Os07g0616900	0.00435535783082404	0.00635013922110001	2.08993298887609e-05	0.0108067160201126
Os05g0169000	0.0410439505836876	0.00879757221877854	7.11315329069356e-12	0.0122205727902279
Os09g0466900	0.00131955201084795	0.0448859481259335	0.0057484727884818	0.0212656790507157
Os04g0570800	1.582241741436e-06	0.00583688044033122	7.33612588933254e-06	0.00853498178195033
Os07g0596900	0.00900046484809152	0.0404387389245916	0.00134476390715476	0.0174017136611044
Os03g0207400	0.0081592264462552	0.000484187780441789	2.07201156964818e-08	0.00391834990493597
Os08g0524200	0.00241668924032014	0.0268495456931249	3.05626646408353e-06	0.0112718411055483
Os04g0553800	0.000127234344917423	0.00373796627496769	0.0089757702381464	0.00737343689302938
Os07g0495100	7.17666446722401e-07	0.00765975741969817	0.00933746316113355	0.00704822799456522
Os01g0909500	0.000380661777247871	0.000399534193038104	7.23324057067861e-13	5.19332222301461e-06
Os03g0425800	0.000497129924286887	0.000829229311211577	2.07244208009116e-05	0.00295938876601409
Os06g0717100	4.83252962721868e-06	0.00226693224900663	6.88164256733637e-08	0.000849674679697561
Os08g0544800	2.36639975134552e-05	0.00014219218224415	0.0044417134493263	0.00331476246512191
Os03g0706900	0.000677764572316242	0.0165876432680458	0.0125962547606142	0.00816539296787096
Os05g0361200	1.9946589159248e-06	0.00580324037213663	0.0163123275249734	0.000458762514003207
Os04g0564700	0.000496677384188487	0.0171284060953689	0.0013818325703079	0.000564722330776973
Os12g0146275	0.0135404395809117	0.0476760696316425	2.49594010839997e-23	0.0123018507446608
Os02g0797600	0.000880015641430001	0.0146805553882941	6.12539338103795e-05	0.0261618833026131
Os04g0580300	0.000272186044023464	0.0016765504220063	0.00442774023545558	0.020655140130573
Os01g0819000	0.000480007667240655	0.00183470801104124	3.88216405520289e-06	0.00930727702452253
Os03g0815100	0.00526092143196332	0.00171544421971731	8.04019287741408e-05	0.0250352351076351
Os04g0685600	0.00116619679816277	0.0279281960309616	0.00466839972952474	0.0020380601642517
Os03g0264150	0.023193196353521	0.0269124253588047	0.0075232909668444	0.041957294361775
Os09g0513100	0.0155409473590706	0.0043200968265553	0.0325525978933546	0.0162737483591403
Os09g0242800	3.78309072856316e-07	0.00191343900871286	0.000147351528475547	0.0027460984451856
Os11g0163800	1.01192361848163e-05	5.44243278300998e-06	3.01876404922082e-05	0.00676746520106255
Os06g0480000	9.02657901011507e-05	0.00199378076512312	3.39369601220064e-06	0.000240737210358585
Os01g0958500	0.00208511507058187	0.000880126682190467	3.84533799178645e-05	0.000630677318443673
Os12g0507200	7.39489132405359e-07	0.0217097881667044	4.07593277454876e-06	0.000739689139208141
Os05g0298200	3.74914949496351e-06	0.0437162062762627	0.0323695247139613	0.0273714261626191
Os02g0783700	5.57189485519745e-05	0.0352439723121505	1.3843852584994e-16	0.00659978114933972
Os03g0762700	0.00043611463223679	0.0455864221555305	0.000170559755774402	0.00837688480163964
Os03g0157800	3.14134103184817e-05	0.0016662370232982	0.00422130779970529	0.00245274673200457
Os09g0531600	7.46059317222085e-05	2.21499544578869e-05	0.00163667252558555	0.00150673033967176
Os03g0130900	0.00011456763778359	0.000191343001841603	0.00107383193954838	0.000275372386401441
Os08g0107400	0.00514895653167986	0.00754323359855052	0.00081909098546325	0.0420902290896461
Os01g0908700	0.0378769395872358	0.0268403186422868	0.0149969197724987	0.0461062885592745
Os07g0195100	0.000753230691488187	0.00870476964111958	0.00227045166188402	0.000133173334178373
Os04g0105400	0.00107230422027688	2.88469350743608e-06	2.03488079754959e-16	0.0359245381890277
Os01g0209200	0.00661730493464346	0.000133808379345674	0.0144540031294916	0.00615663230620877
Os10g0203000	0.0179391566132418	0.0264223866044623	0.00191491226368776	0.000953227812150652
Os04g0687900	0.0448219934601658	0.00599103476699585	0.000960453596941754	0.0152816241239303
Os05g0542200	0.0127606685676653	0.0343146300013002	0.000269746365163334	0.0277782822527575
Os08g0519700	6.51941233318913e-07	0.00056862857087496	0.000658269282211643	0.000748611511861359
Os03g0419100	0.00358900018510821	0.0401529407705158	0.00116776170609753	0.00563216377572356
Os07g0182900	0.00177918360771154	0.00138175796153423	1.53276628031094e-07	3.88401453419083e-07
Os02g0782300	2.51675750508586e-06	0.00361243405697248	0.000924953985400529	1.71910968784747e-06
Os04g0306400	0.000182008268332378	0.0107196369857254	0.0403794407447532	0.0128062618377472
Os12g0578400	0.00101027531462666	0.00130292960001284	0.000509199411439062	0.00272349571054178
Os02g0730300	0.0108335944723098	0.00437660191681853	1.22307250697559e-06	0.00832371660112086
Os04g0435500	0.00115574065441184	0.0259622325138893	0.0110367836892755	0.0367894694212483
Os03g0140700	5.27839864932332e-05	0.00701546722945688	0.0336986763771183	0.00513042234984993
Os08g0327100	0.00360556099999392	0.00293766458211182	0.0263058591503023	0.0347918744585981
Os02g0720600	3.94273160131771e-07	0.000263446419765124	0.0401124235297643	0.00249420868370312
Os03g0758500	2.9487993786048e-09	0.000108437730329193	0.00114399693616398	7.59564205047075e-06
Os02g0789600	9.55368011379932e-05	9.37403478720578e-06	1.28210119804377e-35	2.97627911824732e-05
Os05g0361700	0.00144830791304557	0.00442432555127073	6.96184129475292e-06	0.000193496445925607
Os07g0589200	0.0090357208065489	0.000397123908551484	0.00056644191118287	0.0129602256283699
Os11g0307950	0.00560677873829378	0.00052715604318098	9.50398598350844e-10	0.00186521011139503
Os08g0538300	0.00142017013263718	0.0060050815675432	0.00334238403146354	0.000145857970029079
Os08g0557600	0.0461126629486698	0.0335529852278115	0.00808231230393415	0.0174294474374824
Os03g0241300	0.000690623343580396	0.00215673213994729	0.0140220988502996	0.00438689337156975
Os03g0845000	0.000603475100267849	0.00825944971202222	7.93772408557945e-06	0.00157570218499489
Os01g0128700	0.00555609355694634	0.00652210142153332	5.73268245431187e-05	0.00807540649441656
Os07g0680900	0.0131872424684768	0.015275046791721	0.00176339932112732	0.0423740033439345
Os03g0129100	0.00162093375730847	0.000305950140653338	0.000950692119772336	0.00348203015061608
Os08g0482700	0.000595753148404774	0.00266676172316608	0.008377024701649	0.0382304055213043
Os02g0631200	3.70088973388537e-05	0.00053984426969324	5.57052210281043e-12	2.14785403332088e-07
Os03g0324200	0.0191272045900874	0.038304396743943	0.00223713832565664	0.0118674811890588
Os07g0549900	0.000453726478996466	5.48393943698862e-07	0.000886339141729505	0.0416431686094507
Os04g0668900	0.00829868529645691	0.014622143273369	0.016157040385952	0.000434055229875512
Os03g0304400	0.000301897646283379	0.00584388630448035	2.52487869326609e-06	1.83072041609006e-06
Os08g0504700	2.03099564731313e-07	0.00565897954940277	0.0034102584291968	0.0103305981361664
Os11g0140600	0.00553428988380938	0.0232950655893573	0.0492502898778413	0.0461366890994673
Os03g0324300	1.2835695015863e-08	1.15525683579593e-06	1.08250306542735e-05	1.50061150140671e-05
Os09g0525700	0.00102658834330543	0.018859140865013	0.000243122330402698	0.00176385955148429
Os09g0255000	2.30639304775127e-06	0.000672975993099472	1.1441383696654e-05	0.00401796629711913
Os05g0524100	0.0101480110413123	3.87230166582569e-06	3.99262932576815e-07	4.2523771054177e-05
Os03g0818800	0.00762043922893105	0.00022629131058416	0.000672357835961857	0.000220775667370649
Os01g0948600	2.80435876814158e-05	0.00472954682779707	4.74424968063372e-05	0.000235766711142227
Os09g0394500	2.49533853179246e-09	0.00302697331114748	8.64490196417132e-06	9.2870882404465e-07
Os09g0438400	2.2415189447416e-05	0.00114708779835214	2.68277530181043e-05	0.00102961818041215
Os05g0531500	0.00536531454930831	0.0252347666715944	0.00881462259720172	0.0195512099621223
Os02g0789100	0.00204829847824744	0.0285803471763668	1.44748205849189e-15	0.00499494866819315
Os09g0526600	9.56844931217814e-05	5.31708009669563e-05	5.79079993388329e-07	0.00096985014485522
Os01g0128800	5.87317641009982e-06	1.48203756781717e-05	2.05281210402841e-10	3.11049088390006e-07
Os05g0552100	0.00099270261032465	0.0262283184927654	0.000686090231226386	6.53478236906501e-05
Os09g0518600	0.00332658667327671	0.0068451886865725	0.00225245064518414	0.0144186513778322
Os08g0558100	0.0362982434250741	0.00742103666847504	4.35642421342414e-06	0.000183244853925366
Os05g0445900	1.89809282060888e-18	8.20582269390482e-05	5.66732593985436e-11	0.0100369492521264
Os08g0170700	0.0015124627555992	0.0333872716663092	0.00347021181770706	0.000297095673687149
Os06g0181100	0.00232690094357677	0.0196510695858422	2.05740587018849e-05	0.0152086405014374
Os03g0327100	9.41427732370258e-12	6.23599625806822e-05	0.00577458157809723	0.00153652723602658
Os03g0796900	0.000140711225071604	1.39236162345038e-05	4.54215233224343e-05	5.98918953242657e-05
Os03g0351300	3.23429782016417e-08	0.000900093381088717	0.00117292855782858	0.00341302509324542
Os01g0833400	6.41890487326923e-06	0.0178077006011222	1.22885249832196e-06	0.000252151889755046
Os01g0873900	0.000192834412982117	0.00693483569319466	0.00481189459032587	0.0049454336284633
Os03g0805100	0.000247392131003248	0.0259562634522669	0.0458621892370953	0.0480621973113557
Os04g0568700	5.53515336505127e-05	0.0102867347725609	0.0155845602662452	0.0366970309685255
Os01g0908200	0.0105343251495103	1.0935005158028e-06	6.54249448816999e-07	0.0347668205272404
Os02g0533200	0.00165058201752009	0.0133807905402846	0.00118274610027549	7.1841139933624e-05
Os03g0320100	0.00317141459139862	0.00355674802104118	1.32031096521608e-06	6.22549301291252e-07
Os07g0120900	9.65420320323187e-06	0.00139485613614794	0.0301599562034354	0.000136066778290346
Os03g0713600	0.00974260563450135	0.0162729563465086	0.0053681714142991	0.0124892602522497
Os05g0387700	0.00611422808400171	0.0263750122395916	0.0126557453732938	0.0244950298555154
Os01g0127700	5.76121963560356e-05	9.25414297046514e-07	0.00223352638177756	9.22110386889679e-06
Os04g0691400	0.00027042467586786	0.00523350175049902	0.0112238135774137	0.0117941896059104
Os08g0531000	8.39546071541204e-09	0.0366524284291831	0.00060842549894201	0.0130393555891727
Os06g0181200	0.000110883996418248	0.00289596216035408	7.63938114902477e-09	9.82874413862587e-05
Os09g0526700	1.67908804954473e-05	0.00177388329870823	2.02813113511196e-07	0.00278386457796929
Os12g0131100	0.00296535448455201	0.0121686382297127	0.0495955668219952	0.00935795694843306
Os03g0737700	0.00066261342151505	0.0294231835855426	0.000781955799799329	0.0354898958956489
Os10g0558900	3.7562007165035e-06	0.0182377846702604	6.97835354395561e-07	0.00167126974696776
Os10g0542400	6.60222732113048e-08	0.00367298823882435	0.000102605706388832	0.0178926964375883
Os01g0313300	3.26070633244035e-06	8.32056424387573e-06	0.000933138241544332	0.000546582973619917
Os06g0719500	0.0165689800533427	0.0346890866976211	0.0030929326496169	0.0193324013378404
Os04g0339400	0.000422587085999065	0.0156127135115784	0.00278337181538381	0.00206958941960742
Os05g0541000	0.00106825787521917	0.00266997878111121	1.04563573655367e-05	0.00033415177241722
Os01g0802200	0.000314187218194673	0.00402808822127203	0.00368534632216495	0.0246824957030703
Os06g0708000	8.9137550601486e-05	0.0236387790307493	0.00560511350632664	0.026836189374946
Os01g0644600	0.0012775518507749	0.0285081673478297	0.0109607197979228	0.00431514490324762
Os05g0231700	0.000198334523598764	0.00333100453111514	0.00784169825389421	0.00119373975993957
Os10g0503800	4.04489139082295e-09	0.00232187200237275	0.0122125389624502	0.00188049939043818
Os09g0517900	8.35784970159609e-07	0.000339126887665058	2.77473613972624e-08	0.0123802807966585
Os06g0201200	4.47620141443122e-05	0.000597197177794797	0.00033802615148171	4.08821149098165e-06
Os02g0119600	0.000189242198853543	0.00469270511465938	0.00947492515477752	0.000114226204371223
Os01g0516625	0.0124818863211328	0.0179514733297706	0.0127215103909492	0.0284736970497504
Os05g0428100	0.0343855909364804	0.00523952314632096	6.62081953370136e-08	0.000235237221673345
Os04g0540200	0.00019185957322943	0.0359720565516552	0.00179950044920612	0.000316614502302326
Os02g0577100	2.0422538904054e-09	1.22975052398236e-10	7.48457259166863e-12	3.71234175543762e-08
Os07g0569600	5.32127127717525e-06	2.76899798915674e-07	2.27474904325651e-05	0.0386483232300371
Os10g0510400	0.000728056594175832	0.0194248162012487	0.000759704372574819	0.00736188211676445
Os01g0580500	0.00914103419912928	0.000764167990243243	4.29142212457785e-07	0.0376093759916297
Os01g0135700	0.000818383745592434	0.00182534419229571	0.000280433257536116	0.00478718274724948
Os12g0576600	2.89840210799363e-09	1.06809352754116e-05	3.01925329894011e-05	4.55435747100991e-09
Os01g0759400	9.6254065298092e-07	3.04234601146413e-05	0.00838939813312834	5.9784814128795e-08
Os06g0528700	0.0193235487781256	0.00150306857914681	6.15885578947702e-05	0.0096254886405592
Os01g0818600	5.79600665654676e-06	1.13952250798941e-05	9.94325897254361e-07	4.19257335321435e-09
Os01g0717000	0.000658965572435604	0.000170924981042805	1.82730581006298e-07	0.00151440437368503
Os01g0860601	6.93938790202219e-05	5.31582493722662e-06	3.06406636936607e-17	5.90007314858443e-06
Os03g0284100	3.35947335661166e-19	7.5744089654462e-18	5.52693862553569e-06	2.43660290204345e-12
Os07g0168300	0.0125630326524982	2.96452621776351e-05	5.28700893449912e-09	0.0156865727389866
Os12g0224000	0.000265832100709955	0.00132975095516396	0.000642612372211521	0.0103001844512265
Os01g0741900	2.22224460874859e-12	0.000334989814142439	2.50836223079014e-05	0.000107017355864199
Os04g0412300	0.0153064056508534	0.0251553129700432	0.0382765542245941	0.0337980813105173
Os01g0770000	1.47553672246036e-05	0.000809290057689023	1.53134241038082e-10	0.00149722389106588
Os01g0660900	0.0491175523882167	0.000252898264693924	0.0321347209469682	0.0194086239681097
Os01g0833150	0.00217157675359774	0.0137949980776547	0.00387612625893334	0.0237147815913522
Os10g0516400	5.81383737103795e-05	0.0427078890071332	0.0159837900109069	0.0386614575889786
Os01g0860800	4.64364007766225e-06	0.0212152741514132	0.0239425371589248	0.00601054193714785
Os11g0704550	0.000399845124290576	0.000240568424702368	1.26159667709338e-05	0.00013030282878361
Os02g0527300	0.000426827998248843	1.48038651723902e-13	0.0011330847812149	0.000829552397458252
Os01g0514700	9.81113658281776e-05	0.0338219072020323	9.92258896564128e-05	0.0034533911163481
Os03g0287400	3.7351130255497e-06	0.00942258301179324	0.00052391329591748	1.92859684204615e-05
Os03g0679700	0.00277691259371544	1.27193776591878e-09	0.00244822671377943	0.0304910594686592
Os01g0121300	3.71935836579862e-06	9.47901334160343e-05	9.5932969739293e-07	2.66189863248133e-07
Os02g0313700	0.00247813931258867	0.00195332671091967	0.0141568189330973	0.0306264446971782
Os02g0616800	5.88518680921152e-10	7.82909411560975e-05	4.74189446207565e-26	2.94147638211562e-09
Os04g0528300	1.05594726378594e-06	0.0460767049844965	4.90246456059995e-11	0.0338101768926175
Os02g0799000	0.0334142444131554	0.0339712702114079	0.0171225011488521	0.0183968700132011
Os09g0426800	2.21108931234214e-06	0.00519939495086707	6.99764378661706e-05	0.0122991174956736
Os01g0128300	0.000975607312592031	0.00862883591315836	5.63913095379484e-05	0.00301226857737669
Os06g0326000	2.12796111906062e-05	0.000403465930070263	0.00795024701990172	0.000513778207050577
Os03g0198600	2.09938520859774e-05	0.00454565932329276	0.000269234142523857	0.00265547219128823
Os05g0222200	4.42335098700386e-05	0.00792097189384677	0.000169613502858335	0.00395140840200609
Os05g0569300	0.000373000664019695	0.032237763435467	0.0218888821544395	0.000902428292276459
Os10g0508700	0.000265178476229127	0.0241223111554263	0.0262931160293717	0.000129917782073276
Os05g0591900	3.39279950894918e-15	6.66269470798471e-05	0.0118273198501348	8.52420670203183e-09
Os11g0207200	0.000919295530300183	0.00458024867094207	0.00474117192705625	4.51665963602357e-06
Os11g0444700	4.49477699645104e-12	9.24945335320441e-05	0.0104572475326095	0.0350550624718666
Os01g0855600	3.92382244426554e-05	2.54275393355388e-07	0.000899918013967944	0.000283608153282849
Os04g0678400	0.000606509971051575	3.05198782426756e-06	3.85848521697217e-07	0.00879949781701857
Os01g0818700	1.85071852576276e-05	5.28614513593365e-05	6.33419084843815e-06	1.45019125678074e-08
Os08g0495800	1.03135715147075e-11	0.000521111213545361	0.00339752728296387	0.00345866468211448
Os03g0290300	0.0119566067925238	0.00413058073269209	0.00609766928057428	0.0115683038480412
Os03g0363600	1.74877313673339e-05	0.000930253027549758	2.17896286230906e-09	9.6472981012884e-05
Os05g0495900	0.000109010254457253	1.16214033512928e-06	1.41647699268159e-05	0.00163296765802375
Os08g0250900	8.50309151695073e-06	1.62329354234329e-06	1.00750214963296e-26	0.00186564414299595
Os03g0230300	0.000136967514606551	0.0225771570024677	0.023435544405292	8.27814013695216e-05
Os07g0661400	6.97370409700119e-05	1.63791153582283e-11	0.0449963985565051	0.000391069331478844
Os06g0203600	0.0026385370114532	0.0107596281771348	0.0326132356948873	0.020858115278921
Os09g0526200	3.72563954370581e-12	0.00175019859713195	4.72736067958693e-05	0.000268369313549839
Os09g0536700	6.79340343128061e-05	0.01503948357832	0.0323724962387063	0.000220604454453524
Os06g0127100	4.62883358012845e-05	3.05721236904589e-05	0.00124667122495226	0.0115140666296161
Os02g0778500	0.000598279127047571	0.00125342066500863	0.000187991522788654	0.000708398050505017
Os08g0260600	4.70704055314051e-05	0.0133805710067318	0.0132492520945041	0.00167653145549838
Os01g0128200	9.04823266439499e-26	0.0393110550695362	0.000295123707910239	0.000669780069521001
Os04g0563900	0.000285098561037233	0.0251108248256288	0.032150469511369	0.0124054895439754
Os04g0258900	0.0138028187064833	0.000839123322965157	0.00117762332562335	0.00172087431991393
Os05g0589200	3.89357247682574e-06	0.00083936402116977	0.0306216923949058	0.000159993901243467
Os01g0702700	0.000303741893912155	0.0132946601464458	0.0376999369547732	0.00854521946060648
Os01g0121600	8.94811750782861e-06	0.0136443711315619	0.0429689112193496	0.000634730787835066
Os04g0604300	0.000104008262705634	0.000367952570215222	0.00372978358017075	0.0176460956509491
Os03g0181100	0.0136349694019388	3.26049242166619e-06	0.00386105683845042	0.00163534923316921
Os08g0490000	0.000467958508877106	0.0370804691459665	0.00362715410571893	0.0084530175158756
Os02g0790500	2.49163408208156e-05	0.000223043483332514	0.00886153444265531	0.000399553646304038
Os02g0669100	4.89278641526262e-08	4.42757021442313e-05	0.00138298681336042	2.21720055281149e-05
Os06g0139800	0.00116298262187203	0.0102078764092758	0.00926296618908119	0.00327038176655626
Os03g0706500	0.0222364225005065	0.00383045278417551	0.0418569718091892	0.0473733153485501
Os01g0209700	0.00208711812082978	3.20026846684099e-10	0.0346920644937849	0.0257681895047568
Os09g0458300	0.0021611264835363	0.0114380766750464	0.000660673562325105	0.00765709026912758
Os05g0406800	2.28121912040321e-06	0.0171905895348107	9.75154124240983e-05	0.034929423022123
Os05g0494600	0.0171023002239257	0.00549084877210436	0.0497229812470846	7.57171319015528e-05
Os01g0783200	9.53892680191852e-05	7.76915001646365e-05	0.000178210335899252	0.00345415259934031
Os01g0769000	1.0498316372842e-05	0.00906435752421147	0.0393561487163442	0.00275341349147785
Os02g0629000	2.07362105558674e-09	0.0085381728195853	0.00360768797801511	0.00478631101596085
Os05g0142200	3.54348027840878e-05	5.59349841758789e-07	7.44567406934977e-93	0.000199366229489816
Os05g0540900	1.02220384317707e-06	3.6471841035847e-07	6.96810510015133e-08	0.000187061650717677
Os01g0757200	1.23938981537387e-11	5.50387812180251e-05	0.00469459228028182	0.000201971533333437
Os06g0215900	7.46392788473685e-06	3.67109766064317e-08	4.1535064124883e-102	2.19347324243844e-06
Os02g0758000	2.63982314758019e-20	8.82114001313495e-05	1.28530396578419e-05	0.0243001905953925
Os02g0305800	1.46271253630053e-08	3.02715308063464e-06	3.17604197122903e-25	1.79016006277412e-33
Os05g0584300	0.000894189058186159	1.66677514129461e-05	0.000208183367241956	0.0311079568841564
Os05g0142400	1.63320932585919e-13	7.10018479335446e-05	4.08317839848246e-20	0.000172322904144815
Os07g0618700	1.02584430951591e-05	2.43268863010945e-05	0.000342426218178388	5.8164004976223e-08
Os01g0863300	0.00016360373112687	0.000192960069915235	0.0301726653776385	0.00261227880166113
Os09g0125900	2.29345193987541e-05	0.00302258045333369	0.0423051915200678	0.000969538347457561
Os10g0131000	1.99294842492447e-09	5.0690366756313e-10	1.41663198660406e-20	0.000594435551818258
Os04g0671300	2.57359558054175e-19	1.25103426225191e-05	4.56212555417373e-05	2.60102152416424e-08
Os03g0339900	2.98262690869193e-12	4.79296339898617e-05	2.82570254740424e-05	0.000213806702871003
Os01g0182600	1.15277686697574e-30	3.10702707351745e-21	2.76728534533137e-09	7.1880102966846e-35
Os03g0725800	3.61815107859508e-05	0.000911712740259482	9.20348993586209e-08	2.69596889178833e-06
Os02g0618200	1.13769071209197e-13	4.79203080511267e-26	0.000120200179160556	3.21434590886401e-13
Os01g0705200	2.83624267026141e-06	0.00074497267366756	4.33597861445911e-06	0.0047632580885438
Os07g0557100	0.000234180643123773	0.00398225029455284	0.00032329428629378	0.000179840490627059
Os06g0229800	8.45293467144233e-06	2.52683536419178e-05	0.00793569139284211	0.000789381171051336
Os10g0565150	0.0271253274822924	8.01117214175508e-06	0.00119779769081008	0.0262728983106826
Os08g0506100	1.43140737181847e-08	0.000491193642410913	1.10114823472263e-06	0.0138570926250709
Os06g0561000	6.20957547783852e-06	0.0045228000358872	2.24918268535141e-09	1.2122320535508e-05
Os09g0128400	1.41918749280114e-12	0.000410176440987158	0.0115653786386816	1.56357012568865e-05
Os07g0592000	1.91360066561633e-07	0.00746243087386075	0.00106133510604937	0.0224868633509405
Os10g0196400	3.85754565666075e-05	1.5764594778613e-05	7.71799523016368e-14	0.00468517966997102
Os01g0132500	0.000455456358191345	0.000283507835172201	0.00843087889742312	9.99804862440011e-05
Os09g0521400	8.00574528707257e-06	0.00176279266989302	5.76828806917186e-05	0.000616109516679279
Os03g0250000	0.00161546269541223	0.0424266191316419	6.3793468553937e-08	1.21702417178874e-05
Os01g0872100	2.57709845436644e-16	5.53098485041778e-05	1.82264530643279e-08	2.09132561329709e-06
Os07g0545800	0.0029358587802104	4.97013929934039e-05	1.9289996790563e-12	1.41935642275562e-09
Os02g0614300	5.15706350247461e-06	0.000900746244467906	0.023083504606243	8.8240387872008e-06
Os05g0337200	1.73527651378085e-06	0.00043193880624718	0.00277540067005033	4.39905855549863e-05
Os04g0653600	0.0109592073300875	0.0277855052575134	0.00139191740693044	0.0175366900693891
Os01g0872000	3.67061766213922e-09	2.25909072053635e-05	1.87686322139919e-18	2.11287927382284e-05
Os08g0473800	6.68426478762062e-11	2.11898714346522e-05	6.42027616540287e-05	0.000202090811555462
Os03g0645900	0.023784619922507	0.000329942517886395	1.39691851839451e-13	0.000631363749680102
Os03g0316200	1.02102283158245e-05	3.16932641892755e-12	8.33585411052892e-05	0.0483171580541784
Os04g0619000	0.000449465523527333	4.29468317284028e-07	0.000789925998152941	0.00154584368168597
Os01g0687300	1.20155142154803e-16	2.80030858548694e-17	1.0905717588035e-11	4.33791477590191e-08
Os06g0298200	0.0115817792638016	0.00709204854860057	8.99781540487377e-08	3.25352552788534e-12
Os04g0675400	7.67828552901911e-08	1.40927003919416e-05	0.000280996220314783	7.58812122072067e-13
Os03g0586500	1.09283157595615e-15	1.99158653470911e-05	0.0138757102137607	3.25818157377911e-07
Os07g0572050	0.00178638151653072	0.038656638835848	1.65525727852723e-05	3.707976508543e-05
Os02g0322400	0.00043961171846511	0.010611378213606	0.0120497194726075	0.00129957657122839
Os01g0702000	1.35294682174891e-13	5.15068059033145e-05	0.00229614605840966	1.49459523731094e-07
Os03g0141200	1.44575708235348e-08	1.03954657904022e-06	7.06952827983061e-06	0.00117488985752353
Os01g0822800	2.41818504958137e-26	1.74693261613895e-09	0.000559424131517442	1.76842029628246e-12
Os07g0572100	1.70069682555496e-08	0.000570007106648955	3.72405018704284e-06	3.06720258555467e-15
Os04g0531100	8.43396858730676e-11	0.0432078212714499	0.045362427990923	0.00306997825898466
Os01g0170051	1.11576935179421e-08	9.38616260143764e-10	0.00260257960557297	0.000129180946873577
Os08g0473900	5.14075109950747e-17	3.98532965800012e-12	5.91797714537296e-05	1.41979293765841e-06
Os04g0611000	1.43886932356189e-05	7.41478325586981e-06	8.6038525260241e-19	7.27409594506852e-31
Os08g0560500	1.82597743256971e-14	0.000620549297868183	1.92858821910572e-07	4.50641546798358e-06
Os06g0666100	2.78040331821729e-06	0.000567793181510528	0.00775640316107071	2.3232141652816e-06
Os02g0638650	1.08080542162582e-07	8.48473432450646e-10	2.18060895630029e-08	2.9494870052055e-05
Os10g0389500	0.000662223664483416	0.000408766401058806	1.11850832618258e-05	9.62377597993552e-09
Os09g0489200	6.18584023498757e-14	7.93230338511624e-15	4.31614835781528e-13	8.20253610616448e-23
Os06g0693100	6.07517051263605e-10	7.45636846566398e-06	0.0201994304967174	0.000479360298321312
Os01g0607200	7.64600766145339e-06	4.00584535803138e-05	0.0234678487315392	1.27053772339719e-08
Os10g0356000	9.14812251786011e-08	0.00122357623852285	1.71938073440948e-12	2.9721019548731e-12
Os01g0802600	0.00174158559991094	0.00796401074988592	3.22503125933545e-08	0.000171433505278972
Os02g0661900	2.29926970606739e-26	4.02677589343233e-08	1.57399441875911e-05	5.13520400134134e-07
Os05g0473401	9.34107582905096e-05	0.000482503344317597	0.00942942706477413	0.031973319310702
Os07g0613800	1.58083125015236e-06	0.000691749343349225	0.0396686561825941	0.00220338086081848
Os03g0723400	9.04961691921166e-08	7.90006265377909e-09	2.21813098548981e-14	5.0710613163206e-08
Os01g0128250	1.58522801323345e-08	0.000118795769069069	1.22880483376258e-07	3.32414125711557e-07
Os01g0606900	1.7241991914048e-25	3.35804378624925e-09	0.0013308870648255	0.00051426474829503
Os05g0468800	0.000528452529692417	0.0016617735258115	6.12153710824806e-09	0.000808961726168024
Os01g0733200	3.71144237276902e-12	9.84924742375187e-05	2.39407248901801e-15	3.83583442199252e-09
Os10g0154700	1.48279607353466e-08	4.245390564511e-05	0.0294132419830594	4.77411373631208e-08
Os08g0508500	9.17482463532167e-07	0.00375073836572786	4.41568255918002e-07	0.000571469057175547
Os12g0564100	1.171644838151e-05	0.0159154390763356	2.75273255215853e-06	0.000220574901903265
Os01g0871900	7.82186845673049e-16	3.91816579758617e-07	0.000377987921469305	3.17525950402372e-08
Os03g0265900	2.1269403640966e-33	9.75816668057408e-13	0.0105503232348725	9.47482612631617e-15
Os07g0687900	0.00181660165882313	0.000498448695124061	0.0330694161866884	0.0229249446268026
Os04g0529100	0.000457108649981036	0.000360949890171124	0.000318703369006368	0.0178145030841351
Os07g0551600	0.00248137347019358	0.000605232254883166	0.00118083972836783	0.00306465102095841
Os01g0894100	9.96947175917131e-10	2.55770687138274e-08	9.77451825655784e-07	0.00374304160030973
Os09g0539000	0.00158127255351212	0.0218302531185619	8.83613843812021e-05	0.00020113433425352
Os02g0247600	8.98974645452346e-12	2.20938627468921e-06	0.0034732820882672	0.00118486537788609
Os05g0484800	0.00671103666484854	0.00182531491550135	0.00313855017526955	0.0232772728550392
Os05g0157300	1.12474150922041e-28	2.54935110861589e-16	0.00615993809022504	3.24621377108092e-27
Os10g0191201	2.45827451777941e-05	0.00024322624314639	7.01511549855796e-12	9.73121231116122e-06
Os01g0971800	0.0021662511763019	0.0023189051396515	0.00339069247134206	0.0134779168670761
Os09g0445600	3.4921522382828e-05	3.13398736462586e-05	1.15365050795389e-08	8.39809367430961e-06
Os01g0138500	0.00111489171039191	1.41883632483254e-07	1.69374368097145e-07	1.52896519845631e-05
Os03g0184100	1.92964766135007e-20	4.28086226630961e-09	1.21843893100165e-12	6.59781050932157e-16
Os02g0237000	3.5158131686651e-06	1.26200042424786e-05	0.00108526814472051	0.0091624068898725
Os03g0296200	1.67675683536433e-05	4.77979499897488e-05	2.86135156052723e-09	1.84178623385968e-05
Os02g0811400	1.92621889618188e-08	0.00112777604706626	0.000174827970694026	0.0026872451155004
Os02g0630300	1.21237869531306e-19	0.00428859917222373	1.3464451365434e-05	6.13420874513591e-07
Os04g0150300	0.00705936799363361	0.00220759879774815	0.0119105060628231	0.00292803901083333
Os08g0415600	6.53718393397687e-23	2.90336085159721e-16	1.17988864834948e-22	2.89126430919055e-20
Os06g0230000	0.000105938579078878	0.0103235686804238	0.0194400278507868	0.0138853458271178
Os11g0165700	8.35348882475706e-06	0.00242773009687979	0.00105462065014902	0.00380133515883552
Os04g0127300	1.31424997441515e-06	0.000883908282435643	3.86151295287424e-06	3.04009376931371e-07
Os03g0118500	3.90457789877686e-15	3.25945014114336e-08	0.0235702717856822	1.60753358106371e-18
Os04g0117300	3.71018295431718e-08	4.92009339770748e-06	3.65590361818912e-05	6.54851584607803e-09
Os04g0128700	6.06880385084588e-12	1.10244658459368e-08	2.8987170750594e-17	3.052831224844e-14
Os04g0422900	0.00495810360933877	0.0156951934968264	0.00265537100644388	0.00847036571143449
Os06g0146800	1.26856658272753e-06	3.9196944602593e-05	9.83592489379584e-09	3.37464911851665e-07
Os06g0147000	4.03286252349159e-10	1.83438308427585e-07	0.0113206018649551	7.08214570967333e-14
Os06g0575100	0.00496820449756009	0.0154693488413194	0.00177522335952457	0.00622794803659099
Os08g0302000	0.000136914998705234	0.00126716548744937	0.0114161281088709	0.00020585580688563
Os10g0156300	6.11776760409954e-06	0.000148612712592893	1.3961314669097e-07	3.58002232081578e-06
Os11g0114300	3.78730976203791e-19	1.53496855254549e-13	1.1260203268104e-18	9.29715489198229e-17

## Sheet: Supplementary Table 5
Table S5. Gene annotation in different modules of WGCNA 7 days after fertilization
Module name	Gene ID	Symbol	Gene annotation	Molecular Function	Cellular Component	Biological Process
turquoise	Os01g0111700	--	Conserved hypothetical protein
turquoise	Os01g0118400	XAT3	Similar to HGA6	glycosyltransferase activity (GO:0016757)
turquoise	Os01g0124650	RBBI3.3	Bowman-Birk inhibitor, Serine protease inhibitor, Resistance against the fungal pathogen	serine-type endopeptidase inhibitor activity (GO:0004867)	extracellular region (GO:0005576)
turquoise	Os01g0138900	POPTR_0012s05040g	Mandelate racemase/muconate lactonizing enzyme family protein
turquoise	Os01g0149800	MT2A	Metallothionein-like protein type 2	metal ion binding (GO:0046872)
turquoise	Os01g0195400	--	Harpin-induced 1 domain containing protein
turquoise	Os01g0209200	GF14G	Similar to 14-3-3 protein 7
turquoise	Os01g0210500	--	Similar to SOUL-like protein
turquoise	Os01g0238500	DAAT	Similar to Branched-chain-amino-acid aminotransferase-like protein 3, chloroplast precursor	4-amino-4-deoxychorismate lyase activity (GO:0008696); catalytic activity (GO:0003824); pyridoxal phosphate binding (GO:0030170)		folic acid biosynthetic process (GO:0046656)
turquoise	Os01g0249200	Os05g0277500	Similar to Nectarin 1 precursor (EC 1.15.1.1) (Superoxide dismutase [Mn])	manganese ion binding (GO:0030145)
turquoise	Os01g0271700	--	Conserved hypothetical protein
turquoise	Os01g0279100	CRD1	Subunit of magnesium-protoporphyrin IX monomethyl ester cyclase (EC:1.14.13.81), Core component of FLU-YGL8-LCAA-POR complex, Chlorophyll biosynthesis, Chloroplast development	magnesium-protoporphyrin IX monomethyl ester (oxidative) cyclase activity (GO:0048529); metal ion binding (GO:0046872); oxidoreductase activity (GO:0016491)		chlorophyll biosynthetic process (GO:0015995); photosynthesis (GO:0015979)
turquoise	Os01g0284700	CYP20-3	Similar to Peptidyl-prolyl cis-trans isomerase	peptidyl-prolyl cis-trans isomerase activity (GO:0003755)		protein folding (GO:0006457); protein peptidyl-prolyl isomerization (GO:0000413)
turquoise	Os01g0299100	--	Conserved hypothetical protein
turquoise	Os01g0327400	PER1	Similar to Peroxidase (Fragment)	heme binding (GO:0020037); peroxidase activity (GO:0004601)		hydrogen peroxide catabolic process (GO:0042744); response to oxidative stress (GO:0006979)
turquoise	Os01g0362533	--	Conserved hypothetical protein
turquoise	Os01g0510600	FLU	Homolog of fluorescent (FLU) in Arabidopsis thaliana, Tetratricopeptide repeat (TPR)-containing protein, Regulation of chlorophyll biosynthesis	protein binding (GO:0005515)		chlorophyll biosynthetic process (GO:0015995); tetrapyrrole biosynthetic process (GO:0033014)
turquoise	Os01g0511200	--	Conserved hypothetical protein		mitochondrial large ribosomal subunit (GO:0005762)
turquoise	Os01g0546400	At5g64700	Protein of unknown function DUF6, transmembrane domain containing protein	transmembrane transporter activity (GO:0022857)	membrane (GO:0016020)
turquoise	Os01g0593200	FLZ10	FCS-like zinc finger (FLZ) protein 2, Submergence response
turquoise	Os01g0600000	--	Similar to Copia-like retroelement pol polyprotein	proton transmembrane transporter activity (GO:0015078)		proton motive force-driven ATP synthesis (GO:0015986)
turquoise	Os01g0601200	At2g42960	Similar to Protein kinase family protein	ATP binding (GO:0005524); protein kinase activity (GO:0004672)		protein phosphorylation (GO:0006468)
turquoise	Os01g0616600	--	Pentatricopeptide repeat domain containing protein	protein binding (GO:0005515)
turquoise	Os01g0616900	ctps	Cytidine triphosphate synthase, Early endosperm development, Regulation of nuclei spacing, Microtubule formation	CTP synthase activity (GO:0003883)		CTP biosynthetic process (GO:0006241); pyrimidine nucleotide biosynthetic process (GO:0006221)
turquoise	Os01g0618400	Os01g0618400	Similar to RNA helicase (Fragment)	ATP binding (GO:0005524); RNA helicase activity (GO:0003724); nucleic acid binding (GO:0003676)
turquoise	Os01g0644000	--	Twin-arginine translocation pathway signal domain containing protein
turquoise	Os01g0649100	MMDH	Mitochondrial malate dehydrogenase, Flowering and seeding	L-malate dehydrogenase (NAD+) activity (GO:0030060); catalytic activity (GO:0003824); malate dehydrogenase activity (GO:0016615); oxidoreductase activity (GO:0016491)		carboxylic acid metabolic process (GO:0019752); malate metabolic process (GO:0006108); tricarboxylic acid cycle (GO:0006099)
turquoise	Os01g0662300	RPL12-2	Similar to Isoform 2 of 50S ribosomal protein L12, chloroplastic	structural constituent of ribosome (GO:0003735)	ribosome (GO:0005840)	translation (GO:0006412)
turquoise	Os01g0678600	RPS20	Ribosomal protein S20 family protein	RNA binding (GO:0003723); structural constituent of ribosome (GO:0003735)	ribosome (GO:0005840)	translation (GO:0006412)
turquoise	Os01g0704300	At1g23390	Conserved hypothetical protein	protein binding (GO:0005515)
turquoise	Os01g0732100	--	Conserved hypothetical protein
turquoise	Os01g0741900	IAA6	Auxin-responsive protein, Drought tolerance, Control of tiller outgrowth	protein binding (GO:0005515)	nucleus (GO:0005634)	regulation of DNA-templated transcription (GO:0006355)
turquoise	Os01g0750800	--	Conserved hypothetical protein
turquoise	Os01g0760600	Os01g0760600	Aspartate aminotransferase, cytoplasmic (EC 2.6.1.1) (Transaminase A)	catalytic activity (GO:0003824); pyridoxal phosphate binding (GO:0030170); transaminase activity (GO:0008483)		amino acid metabolic process (GO:0006520); biosynthetic process (GO:0009058)
turquoise	Os01g0764400	CM1	Similar to Chorismate mutase, chloroplast precursor (EC 5.4.99.5) (CM-1)	chorismate mutase activity (GO:0004106)		aromatic amino acid family biosynthetic process (GO:0009073); chorismate metabolic process (GO:0046417)
turquoise	Os01g0805000	RPL34	50S ribosomal protein L34	structural constituent of ribosome (GO:0003735)	ribosome (GO:0005840)	translation (GO:0006412)
turquoise	Os01g0812800	RPL30	Ribosomal protein L30e domain containing protein	RNA binding (GO:0003723); structural constituent of ribosome (GO:0003735)	cytosolic large ribosomal subunit (GO:0022625)
turquoise	Os01g0812900	RER3	Similar to alphavirus core protein family
turquoise	Os01g0820000	CYP73A4	Similar to Cinnamate-4-hydroxylase	heme binding (GO:0020037); iron ion binding (GO:0005506); monooxygenase activity (GO:0004497)
turquoise	Os01g0821700	FAX3	Similar to Chitin-binding lectin 1 precursor (PL-I)		membrane (GO:0016020)
turquoise	Os01g0822800	ATL72	Similar to RING-H2 finger protein ATL3C
turquoise	Os01g0829000	MRL7	Thioredoxin-like fold domain containing protein			chloroplast organization (GO:0009658); regulation of DNA-templated transcription (GO:0006355)
turquoise	Os01g0851700	PHS2	Similar to Cytosolic starch phosphorylase (Fragment)	glycogen phosphorylase activity (GO:0008184); pyridoxal phosphate binding (GO:0030170)		carbohydrate metabolic process (GO:0005975)
turquoise	Os01g0855600	HSPRO2	Similar to Hs1pro-1 protein	heme binding (GO:0020037); metal ion binding (GO:0046872)		defense response (GO:0006952); tryptophan catabolic process to kynurenine (GO:0019441)
turquoise	Os01g0878800	LIGB	Similar to 4,5-DOPA dioxygenase extradiol	ferrous iron binding (GO:0008198); oxidoreductase activity (GO:0016491); zinc ion binding (GO:0008270)		obsolete cellular aromatic compound metabolic process (GO:0006725)
turquoise	Os01g0883800	20ox2	Similar to GA C20oxidase2
turquoise	Os01g0905800	FBA3	Aldolase C-1	fructose-bisphosphate aldolase activity (GO:0004332)		glycolytic process (GO:0006096)
turquoise	Os01g0921800	At1g67340	F-box protein, Negative regulation of grain chalkiness, Regulation of redox homeostasis to affect grain quality	protein binding (GO:0005515)
turquoise	Os01g0924000	RPL27	Plastid ribosomal protein L27	structural constituent of ribosome (GO:0003735)	ribosome (GO:0005840)	translation (GO:0006412)
turquoise	Os01g0936600	--	Hypothetical protein
turquoise	Os01g0958500	ARP1	Similar to RNA binding protein-like	RNA binding (GO:0003723); nucleic acid binding (GO:0003676)
turquoise	Os02g0103700	RPL9	Similar to 60S ribosomal protein L9 (Gibberellin-regulated protein GA)	rRNA binding (GO:0019843); structural constituent of ribosome (GO:0003735)	ribosome (GO:0005840)	translation (GO:0006412)
turquoise	Os02g0104800	--	Uncharacterised conserved protein UCP022280 domain containing protein			regulation of glucose mediated signaling pathway (GO:1902659)
turquoise	Os02g0105900	RPS4	Similar to 40S ribosomal protein S4	RNA binding (GO:0003723); structural constituent of ribosome (GO:0003735)	ribosome (GO:0005840)	translation (GO:0006412)
turquoise	Os02g0109100	MVD2	Similar to diphosphomevalonate decarboxylase	ATP binding (GO:0005524); carboxy-lyase activity (GO:0016831); diphosphomevalonate decarboxylase activity (GO:0004163)	cytosol (GO:0005829)	isoprenoid biosynthetic process (GO:0008299)
turquoise	Os02g0125700	LIL3.1	Light-harvesting like protein
turquoise	Os02g0137200	RPL3	Similar to 50S ribosomal protein L3-1, chloroplast precursor	structural constituent of ribosome (GO:0003735)	ribosome (GO:0005840)	translation (GO:0006412)
turquoise	Os02g0158600	--	Conserved hypothetical protein
turquoise	Os02g0169300	PGK3	Similar to Phosphoglycerate kinase, cytosolic (EC 2.7.2.3)	phosphoglycerate kinase activity (GO:0004618)		glycolytic process (GO:0006096)
turquoise	Os02g0176000	--	Zinc finger, B-box domain containing protein	zinc ion binding (GO:0008270)
turquoise	Os02g0187800	CAD2	Cinnamyl-alcohol dehydrogenase, Lignin biosynthesis, Monolignol biosynthesis	oxidoreductase activity (GO:0016491); zinc ion binding (GO:0008270)
turquoise	Os02g0197600	CAB8	Chlorophyll a/b-binding protein type III (Fragment)		membrane (GO:0016020)
turquoise	Os02g0211000	--	Conserved hypothetical protein
turquoise	Os02g0257300	TROL	Thylakoid rhodanese-like protein, Thylakoid membrane anchor
turquoise	Os02g0259600	RPL21	Similar to 50S ribosomal protein L21, chloroplast precursor (CL21) (CS-L7)	RNA binding (GO:0003723); structural constituent of ribosome (GO:0003735)	ribosome (GO:0005840)	translation (GO:0006412)
turquoise	Os02g0282100	--	Conserved hypothetical protein
turquoise	Os02g0302200	TAT	Similar to aminotransferase family protein	pyridoxal phosphate binding (GO:0030170); transaminase activity (GO:0008483)		amino acid metabolic process (GO:0006520); biosynthetic process (GO:0009058)
turquoise	Os02g0328300	pKIWI502	Homolog of the Arabidopsis FNRL protein, Fruit protein	oxidoreductase activity (GO:0016491)
turquoise	Os02g0508000	GAMMACAL1	Trimeric LpxA-like domain containing protein
turquoise	Os02g0528200	SBE1	Starch branching enzyme 3, Starch synthesis	catalytic activity (GO:0003824); cation binding (GO:0043169)		carbohydrate metabolic process (GO:0005975); glycogen biosynthetic process (GO:0005978)
turquoise	Os02g0530100	SLAH3	Similar to C4-dicarboxylate transporter/malic acid transport protein	metal ion binding (GO:0046872); voltage-gated monoatomic anion channel activity (GO:0008308)	membrane (GO:0016020)	intracellular monoatomic ion homeostasis (GO:0006873)
turquoise	Os02g0564200	At1g14450	Conserved hypothetical protein		mitochondrion (GO:0005739)	electron transport chain (GO:0022900)
turquoise	Os02g0567850	--	Hypothetical gene
turquoise	Os02g0589400	GT4	UDP-glucuronosyl/UDP-glucosyltransferase family protein	UDP-glycosyltransferase activity (GO:0008194)
turquoise	Os02g0595700	TUFA	Chloroplast elongation factor EF-Tu, GTP-binding protein, Chloroplast development at low temperature	GTP binding (GO:0005525); GTPase activity (GO:0003924); translation elongation factor activity (GO:0003746)		translational elongation (GO:0006414)
turquoise	Os02g0614600	FPP7	Protein of unknown function DUF869, plant family protein
turquoise	Os02g0618200	PRR1	Circadian-associated rice pseudo response regulator, Control of flowering time	protein binding (GO:0005515)		cytokinin-activated signaling pathway (GO:0009736); phosphorelay signal transduction system (GO:0000160)
turquoise	Os02g0625500	ADK2	Similar to Adenosine kinase-like protein (Fragment)	adenosine kinase activity (GO:0004001); kinase activity (GO:0016301)		purine ribonucleoside salvage (GO:0006166)
turquoise	Os02g0670500	RALF23	Rapid ALkalinization Factor family protein
turquoise	Os02g0682600	TIM13	Zinc finger, Tim10/DDP-type family protein
turquoise	Os02g0685600	Os02g0685600	Similar to Protein phosphatase 2C-like	cation binding (GO:0043169); protein serine/threonine phosphatase activity (GO:0004722)		protein dephosphorylation (GO:0006470)
turquoise	Os02g0689900	NPF7.3	Low-affinity nitrate transporter, Ortholog of Arabidopsis NRT1.5/AtNPF7.3, Mediation of nitrate allocation	transmembrane transporter activity (GO:0022857)	membrane (GO:0016020)	transmembrane transport (GO:0055085)
turquoise	Os02g0704800	ARGF	Similar to ornithine carbamoyltransferase	amino acid binding (GO:0016597); carboxyl- or carbamoyltransferase activity (GO:0016743); ornithine carbamoyltransferase activity (GO:0004585)		amino acid metabolic process (GO:0006520); ornithine metabolic process (GO:0006591)
turquoise	Os02g0744900	CHLP	Geranylgeranyl reductase (EC:1.3.1.83), Chlorophyll and &alpha%3B-tocopherol synthesis, Response to light stress, Protection of photooxidative damage	FAD binding (GO:0071949); geranylgeranyl reductase activity (GO:0045550)		chlorophyll biosynthetic process (GO:0015995); photosynthesis (GO:0015979)
turquoise	Os02g0750400	Os02g0750400	Pentatricopeptide repeat-containing protein PPR5 homolog	mRNA binding (GO:0003729); protein binding (GO:0005515)
turquoise	Os02g0753800	ANNAT7	Calcium-binding protein, Annexin, Heat and drought stress tolerance	calcium ion binding (GO:0005509); calcium-dependent phospholipid binding (GO:0005544)
turquoise	Os02g0759700	At5g49980	Auxin receptor, Plant growth and development, "Resistance to herbicide picloram and 2,4-D"
turquoise	Os02g0768600	PPA6	Similar to Chloroplast inorganic pyrophosphatase (EC 3.6.1.1)	inorganic diphosphate phosphatase activity (GO:0004427); magnesium ion binding (GO:0000287)	cytoplasm (GO:0005737)	phosphate-containing compound metabolic process (GO:0006796)
turquoise	Os02g0788500	SKIP8	Similar to DNA binding / nuclease	protein binding (GO:0005515)
turquoise	Os02g0815000	RPL37B	Similar to 60S ribosomal protein L37 (G1.16)	structural constituent of ribosome (GO:0003735)	ribosome (GO:0005840)	translation (GO:0006412)
turquoise	Os02g0816100	At2g33255	HAD-superfamily hydrolase, subfamily IA, variant 2 protein
turquoise	Os02g0822600	RPL9	Similar to 50S ribosomal protein L9	structural constituent of ribosome (GO:0003735)	ribosome (GO:0005840)	translation (GO:0006412)
turquoise	Os02g0823100	PIP1-3	Plasma membrane intrinsic protein, Promotion of plant tolerance to water deficit and growth	channel activity (GO:0015267)	membrane (GO:0016020)	transmembrane transport (GO:0055085)
turquoise	Os02g0833400	--	Conserved hypothetical protein
turquoise	Os03g0100200	ATP1		4-alpha-hydroxytetrahydrobiopterin dehydratase activity (GO:0008124)		tetrahydrobiopterin biosynthetic process (GO:0006729)
turquoise	Os03g0106000	At3g61320	Uncharacterised protein family UPF0187 domain containing protein	chloride channel activity (GO:0005254); voltage-gated chloride channel activity (GO:0005247)
turquoise	Os03g0111400	HIPP39	Heavy metal transport/detoxification protein domain containing protein	metal ion binding (GO:0046872)
turquoise	Os03g0113700	HSP1	Similar to Heat shock 70 kDa protein, mitochondrial precursor	ATP binding (GO:0005524); ATP-dependent protein folding chaperone (GO:0140662); unfolded protein binding (GO:0051082)		protein folding (GO:0006457)
turquoise	Os03g0115200	pno1	Similar to Partner of Nob1%3B Pno1p%3B Yor145cp like KH domain containing protein, transcripts identified by EST	RNA binding (GO:0003723); nucleic acid binding (GO:0003676)
turquoise	Os03g0121700	At3g12390	Similar to Nascent polypeptide-associated complex alpha subunit-like protein 3 (NAC-alpha-like protein 3) (Alpha-NAC-like protein 3)		nascent polypeptide-associated complex (GO:0005854)
turquoise	Os03g0125000	RPL5	Similar to 50S ribosomal protein L5, chloroplast	structural constituent of ribosome (GO:0003735)	ribosome (GO:0005840)	translation (GO:0006412)
turquoise	Os03g0129900	At2g02050	NADH-ubiquinone oxidoreductase B18 subunit family protein		mitochondrion (GO:0005739)
turquoise	Os03g0146100	TIP1-1	Tonoplast intrinsic protein	channel activity (GO:0015267)	membrane (GO:0016020)	transmembrane transport (GO:0055085)
turquoise	Os03g0151600	At2g39020	Acyl-CoA N-acyltransferase domain containing protein
turquoise	Os03g0153500	MO2	Similar to FAD binding domain containing protein, expressed	FAD binding (GO:0071949)
turquoise	Os03g0157900	PSAT1	Phosphoserine aminotransferase, chloroplast precursor (EC 2.6.1.52) (PSAT)	O-phospho-L-serine:2-oxoglutarate aminotransferase activity (GO:0004648)		L-serine biosynthetic process (GO:0006564)
turquoise	Os03g0178200	YLMG2	Protein of unknown function YGGT family protein		membrane (GO:0016020)
turquoise	Os03g0178400	lip1	Alpha/beta hydrolase fold-1 domain containing protein	catalytic activity (GO:0003824)
turquoise	Os03g0198600	HOX12	Homeodomain-leucine zipper transcription factor, Regulation of panicle exsertion, Negative regulation of sheath blight disease resistance	DNA binding (GO:0003677); DNA-binding transcription factor activity (GO:0003700)		regulation of DNA-templated transcription (GO:0006355)
turquoise	Os03g0213600	--	Conserved hypothetical protein	histone reader activity (GO:0140566)		negative regulation of transcription elongation by RNA polymerase II (GO:0034244)
turquoise	Os03g0216700	DTX42	Citrate transporter, Efficient translocation of Fe	antiporter activity (GO:0015297); xenobiotic transmembrane transporter activity (GO:0042910)	membrane (GO:0016020)	transmembrane transport (GO:0055085)
turquoise	Os03g0219900	RPL15	Similar to 50S ribosomal protein L15, chloroplast precursor (CL15) (Fragment)	structural constituent of ribosome (GO:0003735)	large ribosomal subunit (GO:0015934); ribosome (GO:0005840)	translation (GO:0006412)
turquoise	Os03g0223400	GLN1-2	Cytosolic glutamine synthetase, Ammonium assimilation	catalytic activity (GO:0003824); glutamine synthetase activity (GO:0004356)		glutamine biosynthetic process (GO:0006542); obsolete nitrogen compound metabolic process (GO:0006807)
turquoise	Os03g0233900	HB1	Non-symbiotic hemoglobin, Phytoglobin, Response to low mineral nutrients and abiotic stresses	heme binding (GO:0020037); oxygen binding (GO:0019825)
turquoise	Os03g0245800	HSP26.7	Chloroplast-localized small heat shock protein, Tolerance against heat and oxidative stress, Salt tolerance germinability			response to heat (GO:0009408)
turquoise	Os03g0261100	PLA2-II	Low-molecular-weight calcium-dependent phospholipase A2	calcium ion binding (GO:0005509); phospholipase A2 activity (GO:0004623)		arachidonic acid secretion (GO:0050482); lipid catabolic process (GO:0016042); phospholipid metabolic process (GO:0006644)
turquoise	Os03g0265400	RPL4	Similar to 50S ribosomal protein L4, chloroplast precursor (R-protein L4)	structural constituent of ribosome (GO:0003735)	ribosome (GO:0005840)	translation (GO:0006412)
turquoise	Os03g0300400	PR1	Jasmonate inducible pathogenesis-related class 10 protein, Self-defense against biotic and abiotic stresses	abscisic acid binding (GO:0010427); protein phosphatase inhibitor activity (GO:0004864); signaling receptor activity (GO:0038023)		abscisic acid-activated signaling pathway (GO:0009738); defense response (GO:0006952)
turquoise	Os03g0320100	ASD1	Alpha-L-arabinofuranosidase, C-terminal domain containing protein	alpha-L-arabinofuranosidase activity (GO:0046556)		L-arabinose metabolic process (GO:0046373)
turquoise	Os03g0324200	EIL1B		DNA-binding transcription factor activity (GO:0003700)	nucleus (GO:0005634)
turquoise	Os03g0343400	PHR2	Similar to Photolyase/blue-light receptor PHR2
turquoise	Os03g0351300	BAM9	Similar to beta-amylase	beta-amylase activity (GO:0016161)		polysaccharide catabolic process (GO:0000272)
turquoise	Os03g0352800	MTACP2	Acyl carrier protein, Positive regulation of cold tolerance at the booting stage, Promotion of wax ester biosynthesis under cold stress, Mediation of lipid metabolism	phosphopantetheine binding (GO:0031177)		fatty acid biosynthetic process (GO:0006633)
turquoise	Os03g0356300	RPL6	Ribosomal protein L6 family protein	rRNA binding (GO:0019843); structural constituent of ribosome (GO:0003735)	ribosome (GO:0005840)	translation (GO:0006412)
turquoise	Os03g0366000	CPN10	Similar to Chaperonin	ATP binding (GO:0005524); protein folding chaperone (GO:0044183)		protein folding (GO:0006457)
turquoise	Os03g0367101	CYP75A5	Similar to cytochrome P450 flavonoid 3',5'-hydroxylase	heme binding (GO:0020037); iron ion binding (GO:0005506); monooxygenase activity (GO:0004497)
turquoise	Os03g0367150	--	Hypothetical protein
turquoise	Os03g0376600	CP29B	RNA recognition motif (RRM) protein, NLR (nucleotide-binding site and leucine-rich repeat protein)-mediated rice blast resistance, Modulation of chloroplast immunity, Promotion of RNA editing of chloroplastic ndhB	RNA binding (GO:0003723); nucleic acid binding (GO:0003676)
turquoise	Os03g0389700	DAHPS1	3-Deoxy-D-arabino-heptulosonate 7-phosphate synthase, Chorismate biosynthesis	3-deoxy-7-phosphoheptulonate synthase activity (GO:0003849)		aromatic amino acid family biosynthetic process (GO:0009073)
turquoise	Os03g0452300	rps5	Ribosomal protein S5, bacterial-type domain containing protein	RNA binding (GO:0003723); structural constituent of ribosome (GO:0003735)	ribosome (GO:0005840); small ribosomal subunit (GO:0015935)	translation (GO:0006412)
turquoise	Os03g0603100	CYP78A3	Cytochrome P450	heme binding (GO:0020037); iron ion binding (GO:0005506); monooxygenase activity (GO:0004497)
turquoise	Os03g0637600	LRX6	Leucine-rich repeat, plant specific containing protein	protein binding (GO:0005515)
turquoise	Os03g0659300	--	Glyoxalase/bleomycin resistance protein/dioxygenase domain containing protein
turquoise	Os03g0679700	THIC	Similar to Thiamine biosynthesis protein thiC	carbon-carbon lyase activity (GO:0016830); iron-sulfur cluster binding (GO:0051536)		thiamine biosynthetic process (GO:0009228)
turquoise	Os03g0685000	FDC2	Ferredoxin-like protein, Photosynthetic rate, Heading date, Chloroplast development	electron transfer activity (GO:0009055); iron-sulfur cluster binding (GO:0051536)		electron transport chain (GO:0022900)
turquoise	Os03g0729100	--	Protein of unknown function DUF3054 domain containing protein
turquoise	Os03g0769100	RPS9	Chloroplast ribosomal protein S9, Early chloroplast development	structural constituent of ribosome (GO:0003735)	ribosome (GO:0005840)	translation (GO:0006412)
turquoise	Os03g0774200	At1g79010	Similar to NADH-ubiquinone oxidoreductase subunit 8 (EC 1.6.5.3)		membrane (GO:0016020)
turquoise	Os03g0778100	PSAF	Similar to Photosystem-1 F subunit		photosystem I (GO:0009522); photosystem I reaction center (GO:0009538)	photosynthesis (GO:0015979)
turquoise	Os03g0788200	ROSY1	Phosphatidylinositol transfer protein, Class IV ML protein	sterol binding (GO:0032934)		intracellular sterol transport (GO:0032366); sterol transport (GO:0015918)
turquoise	Os03g0807800	RPS2D	Similar to 40S ribosomal protein S2 (Fragment)	RNA binding (GO:0003723); structural constituent of ribosome (GO:0003735)	ribosome (GO:0005840); small ribosomal subunit (GO:0015935)	translation (GO:0006412)
turquoise	Os03g0811100	CHLD	Magnesium-chelatase subunit ChlD, Chlorophyll synthesis, Chloroplast development	ATP binding (GO:0005524); ATP hydrolysis activity (GO:0016887); magnesium chelatase activity (GO:0016851)		chlorophyll biosynthetic process (GO:0015995)
turquoise	Os03g0815400	RPL17	Ribosomal protein L17-like protein	structural constituent of ribosome (GO:0003735)	ribosome (GO:0005840)	translation (GO:0006412)
turquoise	Os03g0817800	TBL33	Protein of unknown function DUF231 domain containing protein	O-acetyltransferase activity (GO:0016413); transferase activity (GO:0016740)
turquoise	Os03g0818800	AP2-2	AP2 domain containing transcription factor, Control of inflorescence architecture, Floral meristem establishment	DNA binding (GO:0003677); DNA-binding transcription factor activity (GO:0003700)		regulation of DNA-templated transcription (GO:0006355)
turquoise	Os03g0825500	nusG				DNA-templated transcription elongation (GO:0006354); transcription elongation-coupled chromatin remodeling (GO:0140673)
turquoise	Os03g0828100	RPL18	Similar to 50S ribosomal protein L18, chloroplastic
turquoise	Os03g0839100	coq6	Ubiquinone biosynthesis hydroxylase, UbiH/UbiF/VisC/COQ6 domain containing protein	2-octaprenyl-6-methoxyphenol hydroxylase activity (GO:0008681); FAD binding (GO:0071949); flavin adenine dinucleotide binding (GO:0050660)		ubiquinone biosynthetic process (GO:0006744)
turquoise	Os03g0839300	--	Conserved hypothetical protein
turquoise	Os03g0843400	RPS6	Similar to 30S ribosomal protein S6, chloroplast precursor (Fragment)	rRNA binding (GO:0019843); structural constituent of ribosome (GO:0003735)	ribosome (GO:0005840)	translation (GO:0006412)
turquoise	Os03g0850400	AK1	Similar to Aspartokinase	aspartate kinase activity (GO:0004072)		amino acid biosynthetic process (GO:0008652)
turquoise	Os03g0851200	GRXS7	Similar to CAXIP1 protein
turquoise	Os04g0117100	--	ATPase, F0 complex, subunit E, mitochondrial domain containing protein	proton transmembrane transporter activity (GO:0015078)		proton motive force-driven ATP synthesis (GO:0015986)
turquoise	Os04g0127300	SBT3.8	Peptidase S8 and S53, subtilisin, kexin, sedolisin domain containing protein	serine-type endopeptidase activity (GO:0004252); serine-type peptidase activity (GO:0008236)		proteolysis (GO:0006508)
turquoise	Os04g0136700	MJ1232	Cystathionine beta-synthase, core domain containing protein
turquoise	Os04g0164900	PU1	Pullulanase-type starch debranching enzyme (EC 3.2.1.41)
turquoise	Os04g0310500	At5g47890	NADH dehydrogenase [ubiquinone] (complex I), alpha subcomplex, subunit 2 domain containing protein
turquoise	Os04g0321700	CBP1	Similar to Serine carboxypeptidase I precursor (EC 3.4.16.5) (Carboxypeptidase C)	serine-type carboxypeptidase activity (GO:0004185)		proteolysis (GO:0006508)
turquoise	Os04g0399300	NUDT12	Similar to Nudix hydrolase 13, mitochondrial precursor (EC 3.6.1.-) (AtNUDT13)	hydrolase activity (GO:0016787); pyrophosphatase activity (GO:0016462)
turquoise	Os04g0409200	SBEI	Starch branching enzyme IIa, Starch biosynthesis, Regulation of the properties of sugary endosperm			carbohydrate metabolic process (GO:0005975)
turquoise	Os04g0422000	FBN5	Ortholog of Arabidopsis FBN5 (AtFBN5), Fibrillin, Plastid lipid binding protein, Plastoquinone-9 (PQ-9) biosynthesis
turquoise	Os04g0431100	grpE	GrpE protein homolog	adenyl-nucleotide exchange factor activity (GO:0000774); protein homodimerization activity (GO:0042803); protein-folding chaperone binding (GO:0051087)		protein folding (GO:0006457)
turquoise	Os04g0513000	At4g13200	Conserved hypothetical protein			thylakoid membrane organization (GO:0010027)
turquoise	Os04g0542800	YSL16	Transporter of the Copper-Nicotianamine Complex, Fe(III)-deoxymugineic acid transporter, Copper distribution, Allocation of iron	oligopeptide transmembrane transporter activity (GO:0035673)
turquoise	Os04g0557500	LC	bHLH transcription factor, Homolog of the maize R/B gene, Regulation of anthocyanin pigmentation
turquoise	Os04g0559700	PIP1-2	Aquaporin, Plasma membrane intrinsic protein, CO<sub>2</sub> diffusion-associated photosynthesis, Phloem sucrose transport	channel activity (GO:0015267)	membrane (GO:0016020)	transmembrane transport (GO:0055085)
turquoise	Os04g0564700	Stxbp5	WD40 repeat domain containing protein	protein binding (GO:0005515)
turquoise	Os04g0577800	FAX4	Uncharacterised protein family UPF0136, Transmembrane domain containing protein		membrane (GO:0016020)
turquoise	Os04g0591000	CP33	Nucleotide-binding, alpha-beta plait domain containing protein	RNA binding (GO:0003723); nucleic acid binding (GO:0003676)
turquoise	Os04g0601400	--	EF-HAND 2 domain containing protein	calcium ion binding (GO:0005509)
turquoise	Os04g0645100	TSS	Tetratricopeptide repeat (TPR) domain containing protein, Grain size and starch quality	protein binding (GO:0005515)		organelle organization (GO:0006996)
turquoise	Os04g0645901	--	Hypothetical protein
turquoise	Os04g0671700	DJ1D	DJ-1/Pfp1 domain containing glyoxalase III, Drought and salinity stress tolerance, Positive regulation of abiotic stress responses
turquoise	Os04g0675000	--	Similar to H0103C06.5 protein
turquoise	Os04g0678700	PORA	NADPH:protochlorophyllide oxidoreductase, Chlorophyll biosynthesis	protochlorophyllide reductase activity (GO:0016630)
turquoise	Os04g0691600	RPS17	Similar to 30S ribosomal protein S17	structural constituent of ribosome (GO:0003735)	ribosome (GO:0005840)	translation (GO:0006412)
turquoise	Os05g0101400	RPL28	Similar to 50S ribosomal protein L28, chloroplast precursor	structural constituent of ribosome (GO:0003735)	ribosome (GO:0005840)	translation (GO:0006412)
turquoise	Os05g0103200	PNSL5	Cyclophilin, Mediation of chilling tolerance and cell elongation	peptidyl-prolyl cis-trans isomerase activity (GO:0003755)		protein folding (GO:0006457); protein peptidyl-prolyl isomerization (GO:0000413)
turquoise	Os05g0111200	OEP16	Similar to Amino acid selective channel protein	transmembrane transporter activity (GO:0022857)
turquoise	Os05g0136900	AT4	p-coumaroyl-CoA:monolignol transferase 2, Acyltransferase 3, Lignin p-coumaroylation
turquoise	Os05g0150800	FOLD2	Similar to Plastid 5,10-methylene-tetrahydrofolate dehydrogenase (Fragment)	catalytic activity (GO:0003824); methylenetetrahydrofolate dehydrogenase (NADP+) activity (GO:0004488)
turquoise	Os05g0186000	RPS31	Similar to 30S ribosomal protein S31, chloroplast (Fragment)		ribosome (GO:0005840)
turquoise	Os05g0195101		Non-protein coding transcript
turquoise	Os05g0206100	--	Conserved hypothetical protein
turquoise	Os05g0291700	PTAC16	Similar to PTAC16 (PLASTID TRANSCRIPTIONALLY ACTIVE18)%3B binding / catalytic
turquoise	Os05g0294600	EMB1006	Pentatricopeptide repeat domain containing protein	protein binding (GO:0005515)
turquoise	Os05g0323900	SODA	Manganese superoxide dismutase, Heat-stress tolerance	metal ion binding (GO:0046872); superoxide dismutase activity (GO:0004784)		superoxide metabolic process (GO:0006801)
turquoise	Os05g0335800	NPF5.1	TGF-beta receptor, type I/II extracellular region family protein	transmembrane transporter activity (GO:0022857)	membrane (GO:0016020)	transmembrane transport (GO:0055085)
turquoise	Os05g0336000	--	Hypothetical protein
turquoise	Os05g0402700	FBA1	Similar to Fructose-bisphosphate aldolase, cytoplasmic isozyme (EC 4.1.2.13)	fructose-bisphosphate aldolase activity (GO:0004332)		glycolytic process (GO:0006096)
turquoise	Os05g0404200	MSRB3	Methionine sulphoxide reductase B domain containing protein	peptide-methionine (R)-S-oxide reductase activity (GO:0033743)		protein repair (GO:0030091); response to oxidative stress (GO:0006979)
turquoise	Os05g0424000	AAP3	Amino acid permease, Transport of amino acids, Negative regulation of tillering and grain yield
turquoise	Os05g0427900	MAS5	Similar to DnaJ-like protein	unfolded protein binding (GO:0051082)		protein folding (GO:0006457)
turquoise	Os05g0490100	RPL30	Similar to 60S ribosomal protein L30	RNA binding (GO:0003723)
turquoise	Os05g0496200	At1g56190	Similar to 3-phosphoglycerate kinase (Fragment)	phosphoglycerate kinase activity (GO:0004618)		glycolytic process (GO:0006096)
turquoise	Os05g0501700	PHOS34	Rossmann-like alpha/beta/alpha sandwich fold domain containing protein
turquoise	Os05g0548100	--	Similar to VIP1 protein
turquoise	Os05g0550300	LTP-2	Similar to Lipid transfer protein (Fragment)			lipid transport (GO:0006869)
turquoise	Os05g0556400	At3g61750	DOMON related domain containing protein
turquoise	Os05g0558400	BCAT2	Branched-chain aminotransferase 4, Regulation of branched-chain amino acid (BCAA) homeostasis and mineral accumulation, Regulation of root development	branched-chain-amino-acid transaminase activity (GO:0004084); catalytic activity (GO:0003824)		branched-chain amino acid metabolic process (GO:0009081)
turquoise	Os05g0566800	COR413IM1	Cold acclimation protein COR413-TM1		membrane (GO:0016020)
turquoise	Os05g0573700	Os05g0573700	Similar to Ketol-acid reductoisomerase, chloroplast precursor (EC 1.1.1.86) (Acetohydroxy-acid reductoisomerase) (Alpha-keto-beta-hydroxylacil reductoisomerase)	ketol-acid reductoisomerase activity (GO:0004455); oxidoreductase activity (GO:0016491)		branched-chain amino acid biosynthetic process (GO:0009082)
turquoise	Os05g0574400	MMDH	Malate dehydrogenase 5.1	L-malate dehydrogenase (NAD+) activity (GO:0030060); catalytic activity (GO:0003824); malate dehydrogenase activity (GO:0016615); oxidoreductase activity (GO:0016491)		carboxylic acid metabolic process (GO:0019752); malate metabolic process (GO:0006108); tricarboxylic acid cycle (GO:0006099)
turquoise	Os05g0577000	--	Hypothetical gene
turquoise	Os05g0580000	AGPL3	Chloroplastic/amyloplastic ADP-glucose pyrophosphorylase large subunit, Starch synthesis in the early stage of developing endosperm, Stem starch accumulation	glucose-1-phosphate adenylyltransferase activity (GO:0008878)		biosynthetic process (GO:0009058); glycogen biosynthetic process (GO:0005978)
turquoise	Os06g0106800	GSVIVT00026920001	Similar to glycoside hydrolase, family 28	polygalacturonase activity (GO:0004650)		carbohydrate metabolic process (GO:0005975)
turquoise	Os06g0114000	CPN60B1	Chaperonin 60 (Cpn60) protein beta subunit, Chloroplast development	ATP binding (GO:0005524); ATP-dependent protein folding chaperone (GO:0140662)		protein folding (GO:0006457); protein refolding (GO:0042026)
turquoise	Os06g0133200	--	Conserved hypothetical protein
turquoise	Os06g0133800	TKL-2	Similar to Transferase	catalytic activity (GO:0003824); transketolase activity (GO:0004802)
turquoise	Os06g0149300	--	Hypothetical protein
turquoise	Os06g0175900	UCRQ-1	Similar to Cytochrome b-c1 complex subunit 8		mitochondrial respiratory chain complex III (GO:0005750); respirasome (GO:0070469)
turquoise	Os06g0177000	UCRQ-1	Similar to Cytochrome b-c1 complex subunit 8		mitochondrial respiratory chain complex III (GO:0005750); respirasome (GO:0070469)
turquoise	Os06g0229800	SSII-3	Soluble starch synthase II-3, Endosperm starch synthesis, Determination of the type of amylopectin structure of starch grain	glycogen (starch) synthase activity (GO:0004373)
turquoise	Os06g0486800	Os06g0486800	Similar to Formate dehydrogenase, mitochondrial precursor (EC 1.2.1.2) (NAD- dependent formate dehydrogenase) (FDH)	NAD binding (GO:0051287); formate dehydrogenase (NAD+) activity (GO:0008863)
turquoise	Os06g0550000	RPL11	Similar to 60S ribosomal protein L11	structural constituent of ribosome (GO:0003735)	ribosome (GO:0005840)	translation (GO:0006412)
turquoise	Os06g0575100	--	Conserved hypothetical protein
turquoise	Os06g0590301	DHRS12	Similar to short-chain dehydrogenase/reductase (SDR) family protein
turquoise	Os06g0595800	AT8	Transferase family protein
turquoise	Os06g0623300	CCR2	NAD(P)-binding domain containing protein
turquoise	Os06g0625500	PRXIIE-1	Similar to Thioredoxin peroxidase	oxidoreductase activity (GO:0016491); thioredoxin peroxidase activity (GO:0008379)		cellular response to oxidative stress (GO:0034599)
turquoise	Os06g0633100	--	Similar to P10Sh249C12			regulation of amino acid export (GO:0080143)
turquoise	Os06g0656700	--	Conserved hypothetical protein
turquoise	Os06g0693100	RGA3	NB-ARC domain containing protein	ADP binding (GO:0043531)		defense response to fungus (GO:0050832)
turquoise	Os06g0697600	At3g28580	AAA-ATPase family protein, Resistance to blast fungus, Induced by salicylic acid (SA) treatment	ATP binding (GO:0005524); ATP hydrolysis activity (GO:0016887)
turquoise	Os06g0704600	HEMB	Similar to Delta-aminolevulinic acid dehydratase (Fragment)	metal ion binding (GO:0046872); porphobilinogen synthase activity (GO:0004655)		tetrapyrrole biosynthetic process (GO:0033014)
turquoise	Os06g0708832	TYRAAT2	Similar to arogenate dehydrogenase	arogenate dehydrogenase (NADP+) activity (GO:0033730); prephenate dehydrogenase (NAD+) activity (GO:0008977); prephenate dehydrogenase (NADP+) activity (GO:0004665)		tyrosine biosynthetic process (GO:0006571)
turquoise	Os06g0726400	SBE1	Starch branching enzyme	catalytic activity (GO:0003824); cation binding (GO:0043169)		carbohydrate metabolic process (GO:0005975); glycogen biosynthetic process (GO:0005978)
turquoise	Os06g0729650	HCF136	Similar to Photosystem II stability/assembly factor HCF136, chloroplastic	protein binding (GO:0005515)
turquoise	Os07g0107300	DIR1	Plant disease resistance response protein family protein
turquoise	Os07g0134000	AAP6	Amino acid permease, Transport of amino acids
turquoise	Os07g0141400	PSBP	Similar to 23 kDa polypeptide of photosystem II	calcium ion binding (GO:0005509)	extrinsic component of membrane (GO:0019898); photosystem II (GO:0009523); photosystem II oxygen evolving complex (GO:0009654)	photosynthesis (GO:0015979)
turquoise	Os07g0147900	Os07g0147900	Similar to Ferredoxin-NADP reductase precursor (Fragment)	oxidoreductase activity (GO:0016491)
turquoise	Os07g0170016	--	Hypothetical gene
turquoise	Os07g0175200	--	MTCP1 domain containing protein
turquoise	Os07g0176900	RPI3	Similar to Ribose-5-phosphate isomerase precursor (EC 5.3.1.6)	ribose-5-phosphate isomerase activity (GO:0004751)
turquoise	Os07g0196300	--	Cyclin-like F-box domain containing protein	protein binding (GO:0005515)
turquoise	Os07g0222800	MTACP1	Acyl carrier protein-like protein			fatty acid biosynthetic process (GO:0006633)
turquoise	Os07g0412100	WAXY	Similar to Granule-bound starch synthase Ib, chloroplast precursor (EC 2.4.1.21) (Fragment)	glycogen (starch) synthase activity (GO:0004373); glycosyltransferase activity (GO:0016757)
turquoise	Os07g0415200	rplW	Ribosomal protein L25/L23 domain containing protein	structural constituent of ribosome (GO:0003735)	ribosome (GO:0005840)	translation (GO:0006412)
turquoise	Os07g0425000	At2g33280	Biopterin transport-related protein BT1 family protein		membrane (GO:0016020)
turquoise	Os07g0467200	NEET	Similar to Clone ZZD536 mRNA sequence		intracellular membrane-bounded organelle (GO:0043231)	regulation of autophagy (GO:0010506)
turquoise	Os07g0492000	NDKR	Nucleoside diphosphate kinase, Cell elongation process in coleoptile	nucleoside diphosphate kinase activity (GO:0004550)		CTP biosynthetic process (GO:0006241); GTP biosynthetic process (GO:0006183); UTP biosynthetic process (GO:0006228)
turquoise	Os07g0502200	DTX19	Multi antimicrobial extrusion protein MatE family protein	antiporter activity (GO:0015297); xenobiotic transmembrane transporter activity (GO:0042910)	membrane (GO:0016020)	transmembrane transport (GO:0055085); xenobiotic detoxification by transmembrane export across the plasma membrane (GO:1990961)
turquoise	Os07g0510100	MAP1B	Similar to Methionine aminopeptidase-like protein	metalloaminopeptidase activity (GO:0070006)		proteolysis (GO:0006508)
turquoise	Os07g0523400	GPT2	Glucose-6-phosphate/phosphate-translocator precursor
turquoise	Os07g0523600	GPT2	Similar to Glucose-6-phosphate/phosphate-translocator precursor	transmembrane transporter activity (GO:0022857)	membrane (GO:0016020)	transmembrane transport (GO:0055085)
turquoise	Os07g0523965	GPT2	Similar to Glucose-6-phosphate/phosphate-translocator precursor	transmembrane transporter activity (GO:0022857)	membrane (GO:0016020)	transmembrane transport (GO:0055085)
turquoise	Os07g0549900	At1g07660	Similar to Histone H4	DNA binding (GO:0003677); protein heterodimerization activity (GO:0046982); structural constituent of chromatin (GO:0030527)	nucleosome (GO:0000786)
turquoise	Os07g0570700	OsI_26546	Ribosome recycling factor family protein			translation (GO:0006412)
turquoise	Os07g0578600	5FCL	Similar to 5-formyltetrahydrofolate cycloligase (EC 6.3.3.2)
turquoise	Os07g0627000	DPE1	Plastidial disproportionating enzyme1, alpha-1,4-D-glucanotransferase, Storage starch synthesis in rice endosperm	4-alpha-glucanotransferase activity (GO:0004134)		carbohydrate metabolic process (GO:0005975)
turquoise	Os07g0639900	ZEU1	Thymidylate kinase-like protein	ATP binding (GO:0005524); thymidylate kinase activity (GO:0004798)		dTDP biosynthetic process (GO:0006233)
turquoise	Os07g0642900	GAMMACA2	Bacterial transferase hexapeptide repeat domain containing protein
turquoise	Os07g0665900	--	Peptidase, trypsin-like serine and cysteine domain containing protein
turquoise	Os07g0667400	--	Methyltransferase type 12 domain containing protein
turquoise	Os07g0674700	RPL18C	Similar to 60S ribosomal protein L18	structural constituent of ribosome (GO:0003735)	ribosome (GO:0005840)	translation (GO:0006412)
turquoise	Os08g0126300	GAPC1	Similar to Glyceraldehyde-3-phosphate dehydrogenase (Fragment)	NAD binding (GO:0051287); NADP binding (GO:0050661)		glucose metabolic process (GO:0006006)
turquoise	Os08g0139200	At4g27270	Similar to F-171-b1_1 (Fragment)	FMN binding (GO:0010181); NAD(P)H dehydrogenase (quinone) activity (GO:0003955); oxidoreductase activity (GO:0016491)
turquoise	Os08g0157500	COMT	Caffeic acid O-methyltransferase, Flavonoid 3'-O-methyltransferase, Melatonin biosynthesis, Tricin biosynthesis	O-methyltransferase activity (GO:0008171); methyltransferase activity (GO:0008168); protein dimerization activity (GO:0046983)
turquoise	Os08g0158200	BBE1	FAD linked oxidase, N-terminal domain containing protein	FAD binding (GO:0071949); flavin adenine dinucleotide binding (GO:0050660); oxidoreductase activity (GO:0016491)
turquoise	Os08g0170700	RGA5	Disease resistance protein domain containing protein	ADP binding (GO:0043531)		defense response (GO:0006952)
turquoise	Os08g0187800	GPT2	Glucose 6-phosphate/phosphate translocator, Starch biosynthesis	transmembrane transporter activity (GO:0022857)	membrane (GO:0016020)	transmembrane transport (GO:0055085)
turquoise	Os08g0206600	purH	Similar to AICARFT/IMPCHase bienzyme family protein	IMP cyclohydrolase activity (GO:0003937); catalytic activity (GO:0003824); phosphoribosylaminoimidazolecarboxamide formyltransferase activity (GO:0004643)		purine nucleotide biosynthetic process (GO:0006164)
turquoise	Os08g0327400	Os08g0327400	Similar to Enoyl-ACP reductase (Fragment)	enoyl-[acyl-carrier-protein] reductase (NADH) activity (GO:0004318)		fatty acid biosynthetic process (GO:0006633)
turquoise	Os08g0345800	AGPS2	Cytosolic ADP-glucose pyrophosphorylase small subunit 2b, Starch synthesis in the middle to late stage of developing endosperm	glucose-1-phosphate adenylyltransferase activity (GO:0008878)		biosynthetic process (GO:0009058); glycogen biosynthetic process (GO:0005978)
turquoise	Os08g0417000	GA3OX4	2OG-Fe(II) oxygenase domain containing protein
turquoise	Os08g0417100	AOP3	Similar to cDNA, clone: J100014C05, full insert sequence
turquoise	Os08g0431500	--	NADH-ubiquinone oxidoreductase, 21kDa subunit, N-terminal domain containing protein
turquoise	Os08g0433300	--	Sialidase domain containing protein
turquoise	Os08g0481950	RIBA1	Similar to predicted protein	GTP cyclohydrolase II activity (GO:0003935)		riboflavin biosynthetic process (GO:0009231)
turquoise	Os08g0495800	RFS1	Raffinose synthase family protein
turquoise	Os08g0521800	--	Protein of unknown function DUF1997 domain containing protein
turquoise	Os08g0531000	PAP27	Nucleotide pyrophosphatase/phosphodiesterase, Negative effect on plant growth and starch accumulation	acid phosphatase activity (GO:0003993); hydrolase activity (GO:0016787); metal ion binding (GO:0046872)
turquoise	Os08g0532200	GSA	Glutamate 1-semialdehyde 2,1-aminomutase, Tetrapyrrole biosynthesis	pyridoxal phosphate binding (GO:0030170); transaminase activity (GO:0008483)		tetrapyrrole biosynthetic process (GO:0033014)
turquoise	Os08g0556600	At2g47690	Similar to Fb14
turquoise	Os08g0559200	RPS25B	Similar to Ribosomal protein S25 (40S ribosomal 25S subunit)
turquoise	Os08g0564100	ABCF1	Similar to ATP-binding cassette, sub-family F, member 2 (Iron inhibited ABC transporter 2) (HUSSY-18)	ATP binding (GO:0005524); ATP hydrolysis activity (GO:0016887)
turquoise	Os09g0128400	--	Conserved hypothetical protein
turquoise	Os09g0294000	AKHSDH2	Similar to Bifunctional aspartokinase/homoserine dehydrogenase 2, chloroplast precursor (AK-HD 2) (AK-HSDH 2) [Includes: Aspartokinase (EC 2.7.2.4)%3B Homoserine dehydrogenase (EC 1.1.1.3)]	NADP binding (GO:0050661); aspartate kinase activity (GO:0004072); homoserine dehydrogenase activity (GO:0004412); oxidoreductase activity (GO:0016491)		amino acid biosynthetic process (GO:0008652); amino acid metabolic process (GO:0006520); aspartate family amino acid biosynthetic process (GO:0009067)
turquoise	Os09g0298100	PFP-ALPHA	Catalytic alpha-subunit 4 of pyrophosphate-fructose 6-phosphate 1-phosphotransferase	6-phosphofructokinase activity (GO:0003872); ATP binding (GO:0005524); diphosphate-fructose-6-phosphate 1-phosphotransferase activity (GO:0047334)		glycolytic process (GO:0006096)
turquoise	Os09g0298200	AGPS1	Chloroplastic/amyloplastic ADP-glucose pyrophosphorylase small subunit 1, Starch synthesis in the early stage of developing endosperm	glucose-1-phosphate adenylyltransferase activity (GO:0008878)		biosynthetic process (GO:0009058); glycogen biosynthetic process (GO:0005978)
turquoise	Os09g0316000	PCO5	Similar to cupin, RmlC-type
turquoise	Os09g0375000	ENO1	Enolase (EC 4.2.1.11) (Fragment)	magnesium ion binding (GO:0000287); phosphopyruvate hydratase activity (GO:0004634)	phosphopyruvate hydratase complex (GO:0000015)	glycolytic process (GO:0006096)
turquoise	Os09g0413700	--	Conserved hypothetical protein
turquoise	Os09g0456700	--	Conserved hypothetical protein
turquoise	Os09g0458300	At1g67720	Leucine-rich repeat, N-terminal domain containing protein	protein binding (GO:0005515)
turquoise	Os09g0485900	RPL9	Similar to 60S ribosomal protein L9 (Gibberellin-regulated protein GA)	rRNA binding (GO:0019843); structural constituent of ribosome (GO:0003735)	ribosome (GO:0005840)	translation (GO:0006412)
turquoise	Os09g0487500	--	Conserved hypothetical protein
turquoise	Os09g0501700	RPL32A	Ribosomal protein L32e family protein	structural constituent of ribosome (GO:0003735)	ribosome (GO:0005840)	translation (GO:0006412)
turquoise	Os09g0502000	RPL32A	Similar to Ribosomal L32	structural constituent of ribosome (GO:0003735)	ribosome (GO:0005840)	translation (GO:0006412)
turquoise	Os09g0504400	Os09g0504400	Cyclin C, Positive regulation of grain size and weight	cyclin-dependent protein serine/threonine kinase regulator activity (GO:0016538)		regulation of transcription by RNA polymerase II (GO:0006357)
turquoise	Os09g0505700	Os09g0505700	Aldolase-type TIM barrel domain containing protein			carbohydrate metabolic process (GO:0005975)
turquoise	Os09g0511700	BGLU32	Similar to Prunasin hydrolase isoform PH C precursor (EC 3.2.1.118)			carbohydrate metabolic process (GO:0005975)
turquoise	Os09g0513100	LCAT3	Similar to Phospholipase A1	O-acyltransferase activity (GO:0008374)		lipid metabolic process (GO:0006629)
turquoise	Os09g0514500	--	Conserved hypothetical protein
turquoise	Os09g0514550	--	Hypothetical protein
turquoise	Os09g0526700	UGE-3	UDP galactose/glucose epimerase, Salt stress tolerance, Improvement of biomass production and mechanical strength by reinforcement of cell walls with polysaccharides	UDP-glucose 4-epimerase activity (GO:0003978)		galactose metabolic process (GO:0006012)
turquoise	Os09g0539100	DHQS	Similar to 3-dehydroquinate synthase-like protein	3-dehydroquinate synthase activity (GO:0003856)	cytoplasm (GO:0005737)	aromatic amino acid family biosynthetic process (GO:0009073)
turquoise	Os09g0560700	MTARC2	Molybdenum cofactor sulfurase, C-terminal domain containing protein	catalytic activity (GO:0003824); molybdenum ion binding (GO:0030151); pyridoxal phosphate binding (GO:0030170)
turquoise	Os09g0567366	--	Similar to Aldo-keto reductase/ oxidoreductase
turquoise	Os10g0155500	GALM	Similar to Aldose 1-epimerase-like protein	carbohydrate binding (GO:0030246); catalytic activity (GO:0003824); isomerase activity (GO:0016853)		carbohydrate metabolic process (GO:0005975); hexose metabolic process (GO:0019318)
turquoise	Os10g0158700	--	Conserved hypothetical protein	protein binding (GO:0005515)
turquoise	Os10g0159600	HSP21	Heat shock protein Hsp20 domain containing protein			response to heat (GO:0009408)
turquoise	Os10g0167600	PHR	Splicing variant
turquoise	Os10g0190500	--	Protein of unknown function DUF594 family protein
turquoise	Os10g0317900	CYP75B4	Chrysoeriol 5'-Hydroxylase, Flavonoid B-ring hydroxylase, Tricin biosynthesis	heme binding (GO:0020037); iron ion binding (GO:0005506); monooxygenase activity (GO:0004497)
turquoise	Os10g0320400	ATPC	Similar to ATP synthase gamma chain, mitochondrial precursor (EC 3.6.3.14)			proton motive force-driven ATP synthesis (GO:0015986)
turquoise	Os10g0390500	ALAAT2	Alanine aminotransferase, Starch synthesis in developing seeds	pyridoxal phosphate binding (GO:0030170); transaminase activity (GO:0008483)		biosynthetic process (GO:0009058)
turquoise	Os10g0478200	Os10g0478200	NAD-dependent cytosolic malate dehydrogenase (CMDH), Starch synthesis, Seed development	L-malate dehydrogenase (NAD+) activity (GO:0030060); catalytic activity (GO:0003824); malate dehydrogenase activity (GO:0016615); oxidoreductase activity (GO:0016491)		carboxylic acid metabolic process (GO:0019752); malate metabolic process (GO:0006108)
turquoise	Os10g0522601	--	Armadillo (ARM) repeat protein, Positive regulation of grain size, Negative regulation of brassinosteroid signaling	protein binding (GO:0005515)
turquoise	Os10g0530900	GSTU6	Similar to Glutathione S-transferase GST 30 (EC 2.5.1.18)	glutathione transferase activity (GO:0004364)		glutathione metabolic process (GO:0006749)
turquoise	Os10g0554900	--	Protein of unknown function DUF566 family protein
turquoise	Os10g0563400	--	Conserved hypothetical protein
turquoise	Os10g0563700	NDPK1	Nucleoside diphosphate kinase, Root development, Defense response, Energy homeostasis	nucleoside diphosphate kinase activity (GO:0004550)		CTP biosynthetic process (GO:0006241); GTP biosynthetic process (GO:0006183); UTP biosynthetic process (GO:0006228)
turquoise	Os10g0564500	SAPK3	Serine/threonine protein kinase, Hyperosmotic stress response	ATP binding (GO:0005524); protein kinase activity (GO:0004672)		protein phosphorylation (GO:0006468)
turquoise	Os10g0566700	CPN10-1	Chaperonin Cpn10 family protein	ATP binding (GO:0005524); protein folding chaperone (GO:0044183)		protein folding (GO:0006457)
turquoise	Os10g0569400	--	Rice pathogen-related protein, Pathogen defense, Blast disease resistance
turquoise	Os10g0573800	BOU	Mitochondrial carnitine/acylcarnitine carrier-like protein (A BOUT DE SOUFFLE) (Carnitine/acylcarnitine translocase-like protein) (CAC-like protein)
turquoise	Os10g0576000	At1g49140	Similar to NADH-ubiquinone oxidoreductase-related
turquoise	Os10g0579300	At3g03100	NADH:ubiquinone oxidoreductase 17.2 kD subunit family protein		membrane (GO:0016020)	mitochondrial respiratory chain complex I assembly (GO:0032981)
turquoise	Os11g0140700	--	Similar to Saccharopine dehydrogenase family protein, expressed
turquoise	Os11g0158400	DGD1	Similar to Digalactosyldiacylglycerol synthase 1	digalactosyldiacylglycerol synthase activity (GO:0046481); glycosyltransferase activity (GO:0016757)
turquoise	Os11g0180000	DIR21	Plant disease resistance response protein family protein
turquoise	Os11g0215100	--	Plant disease resistance response protein family protein
turquoise	Os11g0432900	SCPL18	Peptidase S10, serine carboxypeptidase family protein	serine-type carboxypeptidase activity (GO:0004185)		proteolysis (GO:0006508)
turquoise	Os11g0521500	ACP1	Similar to Acyl carrier protein, chloroplast precursor (ACP) (ACP05) (Clone 29C08)	acyl carrier activity (GO:0000036)		fatty acid biosynthetic process (GO:0006633)
turquoise	Os11g0526200	CCB1	Similar to predicted protein
turquoise	Os11g0634500	RPS29	40S ribosomal protein S29	structural constituent of ribosome (GO:0003735); zinc ion binding (GO:0008270)	ribosome (GO:0005840)	translation (GO:0006412)
turquoise	Os11g0637700	RNP1	RNA-binding protein, Heterogeneous nuclear ribonucleoprotein 1 (hnRNP1), Regulation of spikelet hull length	RNA binding (GO:0003723); nucleic acid binding (GO:0003676)
turquoise	Os11g0691100	WAK1	Wall-associated kinase (WAK) family protein, Regulation of tapetal PCD, Anther development	ATP binding (GO:0005524); calcium ion binding (GO:0005509); protein kinase activity (GO:0004672)		cell surface receptor signaling pathway (GO:0007166); protein phosphorylation (GO:0006468)
turquoise	Os12g0137200	--	Similar to Saccharopine dehydrogenase family protein, expressed
turquoise	Os12g0150100	RPL26A	Similar to 60S ribosomal protein L26A	RNA binding (GO:0003723); structural constituent of ribosome (GO:0003735)	large ribosomal subunit (GO:0015934); ribosome (GO:0005840)	translation (GO:0006412)
turquoise	Os12g0153200	--	Conserved hypothetical protein
turquoise	Os12g0168700	LACS9	Long-chain acyl-CoA synthetase, Starch degradation, Plant growth
turquoise	Os12g0178100	APX6	Haem peroxidase family protein	heme binding (GO:0020037); peroxidase activity (GO:0004601)		cellular response to oxidative stress (GO:0034599); response to oxidative stress (GO:0006979)
turquoise	Os12g0197100	PUR2	Pre-ATP-grasp fold domain containing protein	ATP binding (GO:0005524); metal ion binding (GO:0046872); phosphoribosylamine-glycine ligase activity (GO:0004637)		purine nucleobase biosynthetic process (GO:0009113)
turquoise	Os12g0277500	CPN60A1	Plastid chaperonin 60 alpha subunit, Folding of Rubisco large subunit (rbcL), Seedling development	ATP binding (GO:0005524); ATP-dependent protein folding chaperone (GO:0140662)		protein folding (GO:0006457); protein refolding (GO:0042026)
turquoise	Os12g0421000	HIPP39	Similar to Barley stem rust resistance protein	metal ion binding (GO:0046872)
turquoise	Os12g0454600	--	Cupredoxin domain containing protein	electron transfer activity (GO:0009055)
turquoise	Os12g0472800	--	B repeat unit of collagen binding surface protein (cna) containing protein
turquoise	Os12g0510900	WLIM1	Similar to LIM domain protein WLIM-1
turquoise	Os12g0515400	DIT1	Similar to Plastidic 2-oxoglutarate/malate transporter	transmembrane transporter activity (GO:0022857)	membrane (GO:0016020)	transmembrane transport (GO:0055085)
turquoise	Os12g0529800	--	Hypothetical protein
turquoise	Os12g0548300	NDPK2	Nucleoside diphosphate kinase, Regulation of chloroplast development and chlorophyll biosynthesis, Abiotic stress response (ABA and salinity)	nucleoside diphosphate kinase activity (GO:0004550)		CTP biosynthetic process (GO:0006241); GTP biosynthetic process (GO:0006183); UTP biosynthetic process (GO:0006228)
turquoise	Os12g0563200	rpsF	Plastid ribosomal small subunit protein S6, Chloroplast development at low temperature	rRNA binding (GO:0019843); structural constituent of ribosome (GO:0003735)	ribosome (GO:0005840)	translation (GO:0006412)
turquoise	Os12g0607000	HMT-2	Similar to homocysteine S-methyltransferase-2
turquoise	Os12g0615400	Os12g0615400	Similar to 37 kDa inner envelope membrane protein, chloroplast precursor (E37)	S-adenosylmethionine-dependent methyltransferase activity (GO:0008757)		methylation (GO:0032259)
turquoise	Os12g0624000	Os12g0624000	Similar to Methionine synthase protein	5-methyltetrahydropteroyltriglutamate-homocysteine S-methyltransferase activity (GO:0003871); zinc ion binding (GO:0008270)		amino acid biosynthetic process (GO:0008652); methionine biosynthetic process (GO:0009086)
blue	Os01g0121300	--	Conserved hypothetical protein
blue	Os01g0121600	--	Conserved hypothetical protein
blue	Os01g0127700	--	Conserved hypothetical protein
blue	Os01g0128250	--	Hypothetical gene
blue	Os01g0128300	MHZ4	Chloroplast-localized membrane protein homologous to Arabidopsis ABA4, Regulation of root growth and coleoptile elongation, Regulation of ethylen response
blue	Os01g0128700	--	Conserved hypothetical protein
blue	Os01g0128800	--	Similar to plant synaptotagmin	lipid binding (GO:0008289)
blue	Os01g0132500	--	Protein of unknown function DUF1639 domain containing protein
blue	Os01g0135700	CML16	Calmodulin-like protein, Calcium signalling during abiotic stress, Promotion of root growth and drought tolerance	calcium ion binding (GO:0005509)
blue	Os01g0138500	--	Protein of unknown function DUF789 family protein
blue	Os01g0163000	RLP35	LRR-receptor-like protein (LRR-RLP) family protein	protein binding (GO:0005515)
blue	Os01g0168300	--	Conserved hypothetical protein
blue	Os01g0170051	--	Hypothetical protein
blue	Os01g0209700	GA2OX3	Gibberellin 2-oxidase 7, GA catabolism
blue	Os01g0256600	rplR	Ribosomal protein L18/L5 domain containing protein	structural constituent of ribosome (GO:0003735)	ribosome (GO:0005840)	translation (GO:0006412)
blue	Os01g0313300	ERF071	Similar to EREBP-3 protein (Fragment)	DNA binding (GO:0003677); DNA-binding transcription factor activity (GO:0003700)		ethylene-activated signaling pathway (GO:0009873); regulation of DNA-templated transcription (GO:0006355)
blue	Os01g0514700	ZAR1	LRR-receptor-like kinase (LRR-RLK) family protein	ATP binding (GO:0005524); protein binding (GO:0005515); protein kinase activity (GO:0004672)		protein phosphorylation (GO:0006468)
blue	Os01g0516625	--	Hypothetical protein
blue	Os01g0543000	--	Hypothetical gene
blue	Os01g0607200	BAT1	Amino acid permease subfamily protein	transmembrane transporter activity (GO:0022857)	membrane (GO:0016020)	amino acid transport (GO:0006865); transmembrane transport (GO:0055085)
blue	Os01g0644600	--	Glutelin family protein
blue	Os01g0702700	MYB2	R2R3-MYB transcription factor 12
blue	Os01g0705200	LEA14	Late embryogenesis abundant protein repeat containing protein
blue	Os01g0717000	At1g74320	Similar to GmCK1p (EC 2.7.1.32)
blue	Os01g0733200	HSFC1B	Heat shock factor,	DNA-binding transcription factor activity (GO:0003700); sequence-specific DNA binding (GO:0043565)		regulation of DNA-templated transcription (GO:0006355)
blue	Os01g0753200	SKIP8	Similar to DNA binding protein	protein binding (GO:0005515)
blue	Os01g0757200	GA2OX3	GA 2-oxidase3, GA metabolism
blue	Os01g0759400	CIPK12	OsPK7	ATP binding (GO:0005524); protein kinase activity (GO:0004672)		protein phosphorylation (GO:0006468); signal transduction (GO:0007165)
blue	Os01g0769000	PAT1H1	Topoisomerase II-associated protein PAT1 domain containing protein			deadenylation-dependent decapping of nuclear-transcribed mRNA (GO:0000290)
blue	Os01g0783200	DGK5	Similar to Diacylglycerol kinase	ATP-dependent diacylglycerol kinase activity (GO:0004143); kinase activity (GO:0016301)		protein kinase C-activating G protein-coupled receptor signaling pathway (GO:0007205); signal transduction (GO:0007165)
blue	Os01g0802200	--	Conserved hypothetical protein
blue	Os01g0802600	EDL3	Similar to Circadian clock coupling factor ZGT	protein binding (GO:0005515)
blue	Os01g0818600	At1g06840		#N/A	#N/A	#N/A
blue	Os01g0818700	At1g06840	LRR-receptor-like kinase (LRR-RLK) family protein	ATP binding (GO:0005524); protein binding (GO:0005515); protein kinase activity (GO:0004672)		protein phosphorylation (GO:0006468)
blue	Os01g0819000	--	Similar to transposon protein CACTA, En/Spm sub-class
blue	Os01g0819400	UBC11	Similar to Ubiquitin carrier protein
blue	Os01g0833150	--	Similar to predicted protein
blue	Os01g0833400	At4g08330	Conserved hypothetical protein
blue	Os01g0860601	FDX6	Similar to Ferredoxin, root R-B1	electron transfer activity (GO:0009055); iron-sulfur cluster binding (GO:0051536)		electron transport chain (GO:0022900)
blue	Os01g0860800	At2g27500	Glycoside hydrolase, family 17 protein			carbohydrate metabolic process (GO:0005975)
blue	Os01g0863300	DIVARICATA	Similar to MCB2 protein	DNA binding (GO:0003677)
blue	Os01g0873900	PSI1	Similar to F23M19.3			positive regulation of growth (GO:0045927)
blue	Os01g0908700	RGLG2	Similar to Hnrpa2b1-prov protein	ubiquitin protein ligase activity (GO:0061630)		protein K63-linked ubiquitination (GO:0070534)
blue	Os01g0911000	ngdn	Sas10/Utp3/C1D domain containing protein
blue	Os01g0961000	--	Conserved hypothetical protein
blue	Os02g0119600	--	Conserved hypothetical protein
blue	Os02g0222100	RCS1	Similar to Cysteine synthase (EC 4.2.99.8)
blue	Os02g0237000	PER52	Similar to peroxidase 52	heme binding (GO:0020037); peroxidase activity (GO:0004601)		hydrogen peroxide catabolic process (GO:0042744); response to oxidative stress (GO:0006979)
blue	Os02g0247600	--	Conserved hypothetical protein
blue	Os02g0255200	RPS15AE	Similar to Ribosomal protein S15a homolog	structural constituent of ribosome (GO:0003735)	ribosome (GO:0005840)	translation (GO:0006412)
blue	Os02g0282500	RGA4	Disease resistance protein domain containing protein	ADP binding (GO:0043531)		defense response (GO:0006952)
blue	Os02g0305800	--	EKC/KEOPS complex, subunit Pcc1 domain containing protein
blue	Os02g0313700	NTMC2T6.1	Similar to NTMC2T6.1/NTMC2TYPE6.1	lipid binding (GO:0008289)
blue	Os02g0322400	MAPKKK18	Similar to NPKL2 (Fragment)	ATP binding (GO:0005524); protein kinase activity (GO:0004672)		protein phosphorylation (GO:0006468)
blue	Os02g0527300	HSFA3	Similar to Heat shock transcription factor 31 (Fragment)	DNA-binding transcription factor activity (GO:0003700); sequence-specific DNA binding (GO:0043565)		regulation of DNA-templated transcription (GO:0006355)
blue	Os02g0557800	RR2	A-type response regulator, Cytokinin signaling			cytokinin-activated signaling pathway (GO:0009736); phosphorelay signal transduction system (GO:0000160)
blue	Os02g0566500	--	Protein of unknown function DUF1644 family protein
blue	Os02g0573200	CRY1	Similar to Cryptochrome 1	blue light photoreceptor activity (GO:0009882)		blue light signaling pathway (GO:0009785)
blue	Os02g0629000	--	Protein of unknown function DUF584 family protein
blue	Os02g0630300	GA2OX6	2OG-Fe(II) oxygenase domain containing protein
blue	Os02g0638650	ERF053	Pathogenesis-related transcriptional factor and ERF domain containing protein	DNA binding (GO:0003677); DNA-binding transcription factor activity (GO:0003700)		regulation of DNA-templated transcription (GO:0006355)
blue	Os02g0655100	zgc:153521	Uncharacterised protein family UPF0565 domain containing protein
blue	Os02g0669100	DHN1	SK<sub>3</sub>-type dehydrin, Response to abiotic stress, Drought and salt stress tolerance			response to water (GO:0009415)
blue	Os02g0720600	At5g10770	Peptidase A1 domain containing protein	aspartic-type endopeptidase activity (GO:0004190)		proteolysis (GO:0006508)
blue	Os02g0730300	HAK25	Similar to Potassium transporter HAK3p (Fragment)	potassium ion transmembrane transporter activity (GO:0015079)	membrane (GO:0016020)	potassium ion transmembrane transport (GO:0071805)
blue	Os02g0750600	MUB3	Membrane-anchored ubiquitin-fold protein, HCG-1 domain containing protein	protein binding (GO:0005515)
blue	Os02g0758000	HSP24.1	Similar to Low molecular weight heat shock protein precursor (Mitochondrial small heat shock protein 22)
blue	Os02g0778500	FAP2	Chalcone isomerase domain containing protein	intramolecular lyase activity (GO:0016872)
blue	Os02g0783700	LKR/SDH	Similar to Lysine ketoglutarate reductase/saccharopine dehydrogenase
blue	Os02g0789100	CNGC17	Cyclic nucleotide-gated ion channel 10	monoatomic ion channel activity (GO:0005216); voltage-gated potassium channel activity (GO:0005249)	membrane (GO:0016020)	monoatomic ion transport (GO:0006811); potassium ion transport (GO:0006813); transmembrane transport (GO:0055085)
blue	Os02g0790500	TPS8	Hypothetical protein
blue	Os02g0797600	--	Conserved hypothetical protein
blue	Os02g0799000	Os02g0799000	Protein phosphatase 2C 27, Negative regulation of cold tolerance	cation binding (GO:0043169); protein serine/threonine phosphatase activity (GO:0004722)		protein dephosphorylation (GO:0006470)
blue	Os02g0811400	CCR1	Similar to Cinnamoyl CoA reductase
blue	Os03g0115300	At3g53170	Pentatricopeptide repeat domain containing protein	mRNA binding (GO:0003729); protein binding (GO:0005515)
blue	Os03g0140700	--	Tetratricopeptide-like helical domain containing protein	protein binding (GO:0005515)
blue	Os03g0141200	BAMY2	Beta-amylase, Control of transient starch degradation in rice leaves, Regulation of the seed setting rate, chalkiness formation, seed germination, and the stress response	beta-amylase activity (GO:0016161)		polysaccharide catabolic process (GO:0000272)
blue	Os03g0164400	FRS5	Hypothetical conserved gene	zinc ion binding (GO:0008270)		regulation of DNA-templated transcription (GO:0006355)
blue	Os03g0168900	--	Ribosomal L32-like protein, Aluminum tolerance	structural constituent of ribosome (GO:0003735)	large ribosomal subunit (GO:0015934)	translation (GO:0006412)
blue	Os03g0181100	TIFY11B	TIFY family protein, Jasmonate ZIM-domain (JAZ) protein, miR156-target gene, Signal transduction induced by hydrogen peroxide
blue	Os03g0230300	SRO2	Homologue of SRO (similar to RCD one), Regulation of stomatal closure, Abiotic stress response	NAD+ ADP-ribosyltransferase activity (GO:0003950)
blue	Os03g0241300	--	Regulation of embryo development
blue	Os03g0250000	--	Conserved hypothetical protein
blue	Os03g0264150	--	Hypothetical gene
blue	Os03g0287400	LBD1	Similar to LOB domain protein 4
blue	Os03g0290300	FAD7	&omega%3B-3 fatty acid desaturase, Defense response	oxidoreductase activity (GO:0016491)		lipid metabolic process (GO:0006629)
blue	Os03g0295800	IFI30	Gamma interferon inducible lysosomal thiol reductase GILT family protein
blue	Os03g0296200	--	Conserved hypothetical protein
blue	Os03g0304400	At4g02110	Zinc finger, RING/FYVE/PHD-type domain containing protein
blue	Os03g0316200	GOLS1	Galactinol synthase	glycosyltransferase activity (GO:0016757)
blue	Os03g0324300	EIL1A	Similar to ETHYLENE-INSENSITIVE3-like 1 protein	DNA-binding transcription factor activity (GO:0003700)	nucleus (GO:0005634)
blue	Os03g0327100	NAC046	NAC (NAM, ATAF, and CUC2) transcription factor, Drought tolerance, Modulation of lignin accumulation	DNA binding (GO:0003677)		regulation of DNA-templated transcription (GO:0006355)
blue	Os03g0338600	At2g30320	tRNA pseudouridine synthase family protein	RNA binding (GO:0003723); pseudouridine synthase activity (GO:0009982)		RNA modification (GO:0009451); pseudouridine synthesis (GO:0001522); tRNA pseudouridine synthesis (GO:0031119)
blue	Os03g0345700	--	Similar to Heavy metal-associated domain containing protein, expressed
blue	Os03g0345901	--	Hypothetical gene
blue	Os03g0363600	At5g18840	Monosaccharide transporter (ERD subfamily), ERD protein 2, Salt, osmotic and drought stress response	sugar transmembrane transporter activity (GO:0051119); transmembrane transporter activity (GO:0022857)	membrane (GO:0016020)	carbohydrate transport (GO:0008643); transmembrane transport (GO:0055085)
blue	Os03g0419100	Os03g0419100	Protein of unknown function DUF1675 family protein			signal transduction (GO:0007165)
blue	Os03g0425800	ARID2	SANT domain, DNA binding domain containing protein
blue	Os03g0645900	NCED3	9-cis-epoxycarotenoid dioxygenase, ABA biosynthesis, Resistance to brown planthopper, Preharvest sprouting resistance, Regulation of grain development
blue	Os03g0646200	WTF9	Peptidase C12, ubiquitin carboxyl-terminal hydrolase 1 domain containing protein	RNA binding (GO:0003723)
blue	Os03g0700400	Os03g0700400	Lipoxygenase-3, Generation of stale flavor	metal ion binding (GO:0046872); oxidoreductase activity (GO:0016491); protein binding (GO:0005515)		lipid oxidation (GO:0034440)
blue	Os03g0706900	rngB	C3HC4-type RING finger protein, Plasma membrane-localized E3 ligase, Controll of embryo size, Regulation of heat tolerance, Brassinosteroid signaling, Regulation of grain size
blue	Os03g0713600	BPA1	RRM (RNA recognition motif) protein,	RNA binding (GO:0003723); nucleic acid binding (GO:0003676)
blue	Os03g0723400	--	Similar to UFG2
blue	Os03g0725800	BHLH25	Helix-loop-helix DNA-binding domain containing protein	protein dimerization activity (GO:0046983)
blue	Os03g0737700	--	Hypothetical conserved gene
blue	Os03g0758500	--	Cupredoxin domain containing protein	electron transfer activity (GO:0009055)
blue	Os03g0762700	--			SAGA-type complex (GO:0070461)
blue	Os03g0805100	SS1	Similar to Squalene synthase (EC 2.5.1.21)	farnesyl-diphosphate farnesyltransferase activity (GO:0004310); farnesyltranstransferase activity (GO:0004311)		biosynthetic process (GO:0009058); lipid biosynthetic process (GO:0008610)
blue	Os03g0838100	At1g34300	G-type lectin receptor-like kinase, S-Domain kinase-13, Positive regulation of leaf senescence and heat tolerance, Negative regulation of resistance to bacterial pathogens	ATP binding (GO:0005524); protein kinase activity (GO:0004672); protein serine/threonine kinase activity (GO:0004674)		protein phosphorylation (GO:0006468); recognition of pollen (GO:0048544)
blue	Os03g0839000	rnf170	Zinc finger, RING/FYVE/PHD-type domain containing protein	ubiquitin protein ligase activity (GO:0061630)
blue	Os03g0845000	PRN2	Similar to Pirin-like protein
blue	Os04g0150300	--	Conserved hypothetical protein
blue	Os04g0258900	--	Cyclin-like F-box domain containing protein	protein binding (GO:0005515)
blue	Os04g0306400	RPI1	Ribose 5-phosphate isomerase family protein	ribose-5-phosphate isomerase activity (GO:0004751)
blue	Os04g0307500	WAK4	Similar to OSIGBa0113B06.2 protein	polysaccharide binding (GO:0030247)
blue	Os04g0412300	At2g27500	Similar to H0717B12.10 protein			carbohydrate metabolic process (GO:0005975)
blue	Os04g0430700	SBT1.7	Peptidase S8, subtilisin-related domain containing protein	serine-type endopeptidase activity (GO:0004252); serine-type peptidase activity (GO:0008236)		proteolysis (GO:0006508)
blue	Os04g0435500	TCHQD	Glutathione S-transferase, C-terminal-like domain containing protein	glutathione transferase activity (GO:0004364)
blue	Os04g0529100	ERF053	Pathogenesis-related transcriptional factor and ERF domain containing protein	DNA binding (GO:0003677); DNA-binding transcription factor activity (GO:0003700)		regulation of DNA-templated transcription (GO:0006355)
blue	Os04g0531100	ERG3	Small C2-domain protein consisting of a single C2 domain, Phloem protein, Signaling pathway involving Ca<sup>2+</sup> ions, Defense response
blue	Os04g0540200	BBX21	BBX transcription factor, Regulation of heading date	zinc ion binding (GO:0008270)
blue	Os04g0563900	PIX13	Similar to H0409D10.5 protein	ATP binding (GO:0005524); protein kinase activity (GO:0004672)		protein phosphorylation (GO:0006468)
blue	Os04g0568700	HSFB2A	Similar to Heat stress transcription factor Spl7 (Heat shock transcription factor) (Heat shock factor RHSF10)	DNA-binding transcription factor activity (GO:0003700); sequence-specific DNA binding (GO:0043565)		regulation of DNA-templated transcription (GO:0006355)
blue	Os04g0570800	At4g00750	Protein of unknown function DUF248, methyltransferase putative family protein	methyltransferase activity (GO:0008168)
blue	Os04g0580300	SCL8	GRAS transcription factor domain containing protein
blue	Os04g0604300	XTH24	Similar to Xyloglucan endotransglucosylase/hydrolase protein 24 precursor (EC 2.4.1.207) (At-XTH24) (XTH-24) (Meristem protein 5) (MERI-5 protein) (MERI5 protein) (Endo-xyloglucan transferase) (Xyloglucan endo-1,4-beta-D-glucanase)	xyloglucan:xyloglucosyl transferase activity (GO:0016762)	apoplast (GO:0048046); cell wall (GO:0005618)	carbohydrate metabolic process (GO:0005975); cell wall biogenesis (GO:0042546); glucan metabolic process (GO:0044042); xyloglucan metabolic process (GO:0010411)
blue	Os04g0611000	--	Conserved hypothetical protein
blue	Os04g0619000	NAC021	Similar to L1332.9 protein	DNA binding (GO:0003677)		regulation of DNA-templated transcription (GO:0006355)
blue	Os04g0653600	AIL5	Similar to AINTEGUMENTA-like protein	DNA binding (GO:0003677); DNA-binding transcription factor activity (GO:0003700)		regulation of DNA-templated transcription (GO:0006355)
blue	Os04g0668900	AOX4	Protein similar to plastid terminal oxidase, Carotenoid and strigolactone synthesis	alternative oxidase activity (GO:0009916)
blue	Os04g0678400	DOF5.8	DOF transcription factor 17,	DNA binding (GO:0003677); DNA-binding transcription factor activity (GO:0003700)		regulation of DNA-templated transcription (GO:0006355)
blue	Os04g0685600	EXO70A1	Key subunit of exocysts, Vascular bundle differentiation, Mineral nutrient assimilation		exocyst (GO:0000145)	exocytosis (GO:0006887)
blue	Os05g0114500	gar2	RNA-binding protein 34	RNA binding (GO:0003723); nucleic acid binding (GO:0003676); zinc ion binding (GO:0008270)
blue	Os05g0157600	--	Hypothetical conserved gene
blue	Os05g0169000	Os05g0169000	Similar to Thioredoxin-like protein
blue	Os05g0231700	TIP4-1	Similar to Tonoplast intrinsic protein	channel activity (GO:0015267)	membrane (GO:0016020)	transmembrane transport (GO:0055085)
blue	Os05g0357600	DRG2	Similar to Developmentally regulated GTP binding protein	GTP binding (GO:0005525); GTPase activity (GO:0003924)
blue	Os05g0361700	RAP2-3	Similar to EREBP-2 protein (Fragment)	DNA binding (GO:0003677); DNA-binding transcription factor activity (GO:0003700)		ethylene-activated signaling pathway (GO:0009873); regulation of DNA-templated transcription (GO:0006355)
blue	Os05g0387700	At3g51990	Protein kinase, core domain containing protein	ATP binding (GO:0005524); protein kinase activity (GO:0004672); protein serine/threonine kinase activity (GO:0004674)		protein phosphorylation (GO:0006468)
blue	Os05g0468800	MTH_273	Phosphatidylethanolamine-binding protein PEBP domain containing protein
blue	Os05g0473401	CHX15	Hypothetical conserved gene	antiporter activity (GO:0015297)	membrane (GO:0016020)	monoatomic cation transport (GO:0006812); proton transmembrane transport (GO:1902600); transmembrane transport (GO:0055085)
blue	Os05g0484800	At2g38640	Protein of unknown function DUF567 family protein
blue	Os05g0495900	BANGLUC	Similar to Beta-1,3-glucanase precursor (Fragment)			carbohydrate metabolic process (GO:0005975)
blue	Os05g0531500	--	Similar to cDNA, clone: J075118M20, full insert sequence
blue	Os05g0540900	--	Conserved hypothetical protein
blue	Os05g0541000	--	Hypothetical protein
blue	Os05g0542200	rutD	Alpha/beta hydrolase fold-1 domain containing protein
blue	Os05g0552100	--	Conserved hypothetical protein			regulation of photomorphogenesis (GO:0010099)
blue	Os05g0569300	CPRF1	Similar to G-box binding factor 1	DNA-binding transcription factor activity (GO:0003700); sequence-specific DNA binding (GO:0043565)		regulation of DNA-templated transcription (GO:0006355)
blue	Os05g0584300	--	Harpin-induced 1 domain containing protein
blue	Os06g0127100	DREB1C	Dehydration-responsive element binding protein 1C, Chilling tolerance, Positive regulation of heat tolerance, Positive regulation of salt tolerance	DNA binding (GO:0003677); DNA-binding transcription factor activity (GO:0003700)		regulation of DNA-templated transcription (GO:0006355)
blue	Os06g0139800	APS1	Similar to Acid phosphatase (EC 3.1.3.2) 1 allozyme 1	acid phosphatase activity (GO:0003993)
blue	Os06g0146800	--	Conserved hypothetical protein
blue	Os06g0147000	--	Conserved hypothetical protein
blue	Os06g0167400	At2g17570	Di-trans-poly-cis-decaprenylcistransferase family protein
blue	Os06g0181100	--	Octicosapeptide/Phox/Bem1p domain containing protein	protein binding (GO:0005515)
blue	Os06g0181200	CTR1	Serine/threonine protein kinase domain containing protein	ATP binding (GO:0005524); protein kinase activity (GO:0004672)		protein phosphorylation (GO:0006468)
blue	Os06g0203600	FAP2	Chalcone isomerase domain containing protein	intramolecular lyase activity (GO:0016872)
blue	Os06g0215900	OPR4	Similar to Oxo-phytodienoic acid reductase	FMN binding (GO:0010181); oxidoreductase activity (GO:0016491)
blue	Os06g0232800	--	Conserved hypothetical protein
blue	Os06g0235200	AXY4	Protein of unknown function DUF231 domain containing protein	O-acetyltransferase activity (GO:0016413); transferase activity (GO:0016740)
blue	Os06g0236266	--	Conserved hypothetical protein
blue	Os06g0472200	PYRC5	Similar to Isoflavone reductase	oxidoreductase activity (GO:0016491)
blue	Os06g0493100	--	Insect-inducible protein homologous to wheat Wir1, Resistance to the brown planthopper (BPH)
blue	Os06g0666100	--	Plant-specific PLATZ (plant AT-rich sequence- and zinc-binding) transcription factor, Regulation of grain length and number, Control of plant height, Regulation of spikelet hull cell division	zinc ion binding (GO:0008270)
blue	Os06g0667600	GDH2	Similar to Glycine decarboxylase complex H-protein		glycine cleavage complex (GO:0005960)	glycine decarboxylation via glycine cleavage system (GO:0019464)
blue	Os06g0708000	MPK12	Mitogen-activated protein kinase	ATP binding (GO:0005524); MAP kinase activity (GO:0004707); protein kinase activity (GO:0004672)		protein phosphorylation (GO:0006468)
blue	Os06g0717100	ERD7	Senescence-associated family protein
blue	Os07g0118900	At4g03220	Cyclin-like F-box domain containing protein	protein binding (GO:0005515)
blue	Os07g0119300	EFM	Homeodomain-related domain containing protein	DNA binding (GO:0003677); DNA-binding transcription factor activity (GO:0003700)		regulation of DNA-templated transcription (GO:0006355)
blue	Os07g0195100	RABE1E	Similar to Ras-related protein ARA-3	GTP binding (GO:0005525); GTPase activity (GO:0003924)
blue	Os07g0545800	CIGR1	GRAS family protein, N-acetylchitooligosaccharide elicitor-responsive protein, Pathogen-induced defense response
blue	Os07g0551600	CSLF9	Similar to Cellulose synthase-like CslF9	cellulose synthase (UDP-forming) activity (GO:0016760)	membrane (GO:0016020)	cellulose biosynthetic process (GO:0030244)
blue	Os07g0557100	ENT3	Equilibrative nucleoside transporter 2, Transport of nucleoside-type cytokinin	nucleoside transmembrane transporter activity (GO:0005337)	membrane (GO:0016020)	nucleoside transmembrane transport (GO:1901642)
blue	Os07g0589000	LBD37	Lateral organ boundaries, LOB domain containing protein
blue	Os07g0592000	--	A member of gibberellic acid (GA)-stimulated transcript gene family, Regulation of grain size and yield
blue	Os07g0613800	--	Protein of unknown function DUF1677, plant domain containing protein
blue	Os07g0616900	YSC84	Zinc finger, RING/FYVE/PHD-type domain containing protein	metal ion binding (GO:0046872)
blue	Os07g0631700	--	EF-Hand type domain containing protein	calcium ion binding (GO:0005509)
blue	Os07g0661400	ERD15	Conserved hypothetical protein
blue	Os07g0680900	ATPK2	AGC protein kinase	ATP binding (GO:0005524); protein kinase activity (GO:0004672); protein serine/threonine kinase activity (GO:0004674)		protein phosphorylation (GO:0006468)
blue	Os07g0687900	GOLS2	Galactinol synthase, WSI76 protein induced by water stress, Salt stress response	glycosyltransferase activity (GO:0016757)
blue	Os07g0694300	PER21	Similar to Peroxidase	heme binding (GO:0020037); peroxidase activity (GO:0004601)		hydrogen peroxide catabolic process (GO:0042744); response to oxidative stress (GO:0006979)
blue	Os08g0107400	GONST1	Similar to GDP-mannose transporter
blue	Os08g0155400	NPF6.3	Similar to Nitrate/chlorate transporter	transmembrane transporter activity (GO:0022857)	membrane (GO:0016020)	transmembrane transport (GO:0055085)
blue	Os08g0198900	--	Conserved hypothetical protein
blue	Os08g0250900	SMAX1L	Homologue of the Arabidopsis thaliana Suppressor of MAX2-1, Negative regulation of arbuscular mycorrhizal symbiosis, Control of strigolactone biosynthesis	ATP binding (GO:0005524); ATP hydrolysis activity (GO:0016887)
blue	Os08g0260600	TET7	Tetraspanin 11, Response to flood and jasmonic acid stimulation		membrane (GO:0016020)	auxin-activated signaling pathway (GO:0009734)
blue	Os08g0378800	--	Sterile alpha motif homology 2 domain containing protein	protein binding (GO:0005515)
blue	Os08g0415600	PUB19	Similar to ubiquitin-protein ligase	protein binding (GO:0005515); ubiquitin-protein transferase activity (GO:0004842)		protein ubiquitination (GO:0016567)
blue	Os08g0473800	--	Similar to Alpha-amylase isozyme 3D precursor (EC 3.2.1.1) (1,4-alpha-D-glucan glucanohydrolase)
blue	Os08g0473900	AMY1.3	Alpha-amylase 3D, Regulation of seed germination	alpha-amylase activity (GO:0004556); calcium ion binding (GO:0005509); cation binding (GO:0043169)		carbohydrate metabolic process (GO:0005975)
blue	Os08g0482700	UCC1	Cupredoxin domain containing protein	electron transfer activity (GO:0009055)
blue	Os08g0490000	BIM2	Helix-loop-helix DNA-binding domain containing protein	DNA-binding transcription factor activity (GO:0003700); protein dimerization activity (GO:0046983)		DNA-templated transcription (GO:0006351)
blue	Os08g0504700	SAP11	Gibberellin-induced A20/AN1 zinc-finger protein, Negative regulation of GA (gibberellin) -mediated cell elongation	DNA binding (GO:0003677); zinc ion binding (GO:0008270)
blue	Os08g0506000	OTU4	Ovarian tumour, otubain domain containing protein
blue	Os08g0517900	RPS16-2	Similar to 30S ribosomal protein S16	structural constituent of ribosome (GO:0003735)	ribosome (GO:0005840)	translation (GO:0006412)
blue	Os08g0524200	At3g25290	Uncharacterised conserved protein UCP037471 domain containing protein
blue	Os08g0538300	CERK1	LysM receptor-like kinase, Chitin elicitor signaling	ATP binding (GO:0005524); protein kinase activity (GO:0004672); transmembrane receptor protein kinase activity (GO:0019199)		innate immune response (GO:0045087); protein phosphorylation (GO:0006468)
blue	Os08g0557600	MDAR4	Similar to Monodehydroascorbate reductase (EC 1.6.5.4) (MDAR) (Ascorbate free radical reductase) (AFR reductase)	flavin adenine dinucleotide binding (GO:0050660); oxidoreductase activity (GO:0016491)
blue	Os08g0558100	CBP	EF hand domain containing protein	calcium ion binding (GO:0005509)
blue	Os08g0560500	SCPL51	Serine carboxypeptidase-like protein, Defense responses against multiple biotic and abiotic stresses	serine-type carboxypeptidase activity (GO:0004185)		proteolysis (GO:0006508)
blue	Os09g0125900	ABCG11	Similar to PDR15 ABC transporter	ABC-type transporter activity (GO:0140359); ATP binding (GO:0005524); ATP hydrolysis activity (GO:0016887)	membrane (GO:0016020)
blue	Os09g0255000	CIN7	Similar to Cell wall invertase (EC 3.2.1.26)			carbohydrate metabolic process (GO:0005975)
blue	Os09g0394500	At1g05030	Monosaccharide transporter (pGlcT subfamily), pGlcT protein 3, Osmotic stress response, Response to sucrose, glucose, and fructose treatments	transmembrane transporter activity (GO:0022857)	membrane (GO:0016020)	transmembrane transport (GO:0055085)
blue	Os09g0438400	EMB1187	Similar to Choline/ethanolamine kinase
blue	Os09g0445600	--	Similar to oxidoreductase/ transition metal ion binding protein
blue	Os09g0466900	PEPKR2	Similar to Calcium-dependent protein kinase	ATP binding (GO:0005524); protein kinase activity (GO:0004672)		protein phosphorylation (GO:0006468)
blue	Os09g0478400	--	Conserved hypothetical protein
blue	Os09g0510000	--	Hypothetical protein
blue	Os09g0518600	--	Conserved hypothetical protein
blue	Os09g0521400	HMGS	Similar to HMG-CoA synthase	acyltransferase activity (GO:0016746); hydroxymethylglutaryl-CoA synthase activity (GO:0004421)		acetyl-CoA metabolic process (GO:0006084); isoprenoid biosynthetic process (GO:0008299)
blue	Os09g0525700	HAP2B	HAP2-GCS1 domain containing protein
blue	Os09g0526200	ROC6	Similar to Homeobox-leucine zipper protein ROC6
blue	Os09g0526600	HSFB2C	Similar to Isoform 2 of Heat stress transcription factor B-2c	DNA-binding transcription factor activity (GO:0003700); sequence-specific DNA binding (GO:0043565)		regulation of DNA-templated transcription (GO:0006355)
blue	Os09g0528100	Os09g0528100	Similar to 30S ribosomal protein S31, chloroplast (Fragment)		ribosome (GO:0005840)
blue	Os09g0531600	SRS1	Plant-specific transcription factor of the SHI family, Regulation of plant architecture, Regulation of tillering and panicle branching	DNA-binding transcription factor activity (GO:0003700)		regulation of DNA-templated transcription (GO:0006355)
blue	Os09g0536700	NFD4	Similar to predicted protein
blue	Os09g0539000	--	Hypothetical conserved gene
blue	Os10g0131000	PIK-2	Similar to NB-ARC domain containing protein, expressed
blue	Os10g0154700	PCKR1	Similar to Cyclophilin Dicyp-2	peptidyl-prolyl cis-trans isomerase activity (GO:0003755)		protein folding (GO:0006457); protein peptidyl-prolyl isomerization (GO:0000413)
blue	Os10g0155300	--	Cyclin-like F-box domain containing protein	protein binding (GO:0005515)
blue	Os10g0180800	WAK5	Wall-associated kinase, Negative regulation of rice blast resistance	ATP binding (GO:0005524); calcium ion binding (GO:0005509); polysaccharide binding (GO:0030247); protein kinase activity (GO:0004672)		cell surface receptor signaling pathway (GO:0007166); protein phosphorylation (GO:0006468)
blue	Os10g0203000	At1g02270	Endonuclease/exonuclease/phosphatase domain containing protein	catalytic activity (GO:0003824)
blue	Os10g0356000	rbcL	Similar to ribulose-1,5-bisphosphate carboxylase/oxygenase large subunit	magnesium ion binding (GO:0000287); ribulose-bisphosphate carboxylase activity (GO:0016984)		carbon fixation (GO:0015977)
blue	Os10g0510400	At1g33170	Protein of unknown function DUF248, methyltransferase putative family protein	methyltransferase activity (GO:0008168)
blue	Os10g0516400	CDI	Conserved hypothetical protein
blue	Os10g0542400	EXLA2	Expansin/Lol pI family protein		extracellular region (GO:0005576)
blue	Os10g0565150	--	Hypothetical gene
blue	Os11g0140600	CBP	EF-Hand type domain containing protein	calcium ion binding (GO:0005509)
blue	Os11g0143300	RR9	A-type response regulator, Cytokinin signaling			cytokinin-activated signaling pathway (GO:0009736); phosphorelay signal transduction system (GO:0000160)
blue	Os11g0155600	ABCC10	Conserved hypothetical protein
blue	Os11g0161000	--	NB-ARC domain containing protein	ADP binding (GO:0043531)
blue	Os11g0207200	MAPKKK3	Similar to MAP3Ka	ATP binding (GO:0005524); protein kinase activity (GO:0004672)		protein phosphorylation (GO:0006468)
blue	Os11g0269900	--	Hypothetical conserved gene
blue	Os12g0131100	Gfpt2	Similar to Glucosamine--fructose-6-phosphate aminotransferase [isomerizing] (EC 2.6.1.16) (Hexosephosphate aminotransferase) (D-fructose-6- phosphate amidotransferase) (GFAT)	carbohydrate derivative binding (GO:0097367)		carbohydrate derivative metabolic process (GO:1901135)
blue	Os12g0139400	RR10	A-type response regulator, Cytokinin signaling			cytokinin-activated signaling pathway (GO:0009736); phosphorelay signal transduction system (GO:0000160)
blue	Os12g0224000	DGK2	Similar to Diacylglycerol kinase 1 (EC 2.7.1.107) (Diglyceride kinase 1) (DGK 1) (DAG kinase 1)	ATP-dependent diacylglycerol kinase activity (GO:0004143)		protein kinase C-activating G protein-coupled receptor signaling pathway (GO:0007205); signal transduction (GO:0007165)
blue	Os12g0254700	--	Similar to H-ATPase
blue	Os12g0538100	--	rRNA processing domain containing protein
blue	Os12g0564100	JAMYB	Similar to Myb-like DNA-binding domain containing protein, expressed	DNA-binding transcription factor activity (GO:0003700); sequence-specific DNA binding (GO:0043565)		regulation of DNA-templated transcription (GO:0006355)
brown	Os01g0147900	TPI	Triosephosphate isomerase, Glycolytic enzyme, Key component in XA3/XA26-mediated resistance to Xoo	triose-phosphate isomerase activity (GO:0004807)		glycolytic process (GO:0006096)
brown	Os01g0175000	--	Similar to Biostress-resistance-related protein (Fragment)	hydrolase activity (GO:0016787)
brown	Os01g0228400	At5g25630	Pentatricopeptide repeat domain containing protein	protein binding (GO:0005515)
brown	Os01g0231800	--	Similar to cDNA clone:J033025F17, full insert sequence			DNA alkylation repair (GO:0006307)
brown	Os01g0239000	GLK2	Hypothetical conserved gene	DNA-binding transcription factor activity (GO:0003700)		positive regulation of DNA-templated transcription (GO:0045893)
brown	Os01g0276000	RPL30	Similar to 60S ribosomal protein L30	RNA binding (GO:0003723); structural constituent of ribosome (GO:0003735)	cytosolic large ribosomal subunit (GO:0022625)
brown	Os01g0361500	At1g54570	Phospholipid/glycerol acyltransferase domain containing protein	O-acyltransferase activity (GO:0008374)
brown	Os01g0390300	--	Nucleic acid-binding, OB-fold domain containing protein
brown	Os01g0531500	usf	Dienelactone hydrolase domain containing protein	hydrolase activity (GO:0016787)
brown	Os01g0574800	--	Harpin-induced 1 domain containing protein
brown	Os01g0700000	--	Conserved hypothetical protein
brown	Os01g0700100	SWEET2B	MtN3 and saliva related transmembrane protein family protein	sugar transmembrane transporter activity (GO:0051119)	membrane (GO:0016020)
brown	Os01g0706500	RPL28A	Ribosomal protein L28e domain containing protein	structural constituent of ribosome (GO:0003735)	ribosome (GO:0005840)	translation (GO:0006412)
brown	Os01g0771200	AP	XA21 binding protein 24, ATPase, Inhibition of pattern recognition receptor (PRR) -mediated immunity
brown	Os01g0802700	PIN9	Auxin efflux transporter, Regulation of ammonium-induced rice tiller bud elongation		membrane (GO:0016020)	transmembrane transport (GO:0055085)
brown	Os01g0832000	Os01g0832000	Cytidinediphosphate diacylglycerol synthase, Phospholipid homeostasis, Negative role in hyperosmotic stress tolerance	kinase activity (GO:0016301)
brown	Os01g0834500	RPS23	Similar to 40S ribosomal protein S23 (S12)	structural constituent of ribosome (GO:0003735)	ribosome (GO:0005840); small ribosomal subunit (GO:0015935)	translation (GO:0006412)
brown	Os01g0908200	BT2	Member of the Bric-a-Brac/Tramtrack/Broad (BTB) family, BT1/BT2 ortholog, Negative regulation of nitrate uptake and nitrogen use efficiency	protein binding (GO:0005515)
brown	Os01g0910900	--	Conserved hypothetical protein
brown	Os01g0957000	Os01g0957000	ATP-NAD kinase, PpnK-type, all-beta domain containing protein	NAD+ kinase activity (GO:0003951)		NAD metabolic process (GO:0019674); NADP biosynthetic process (GO:0006741)
brown	Os01g0960900	NPF2.7	Oligopeptide transporter domain containing protein	transmembrane transporter activity (GO:0022857)	membrane (GO:0016020)	transmembrane transport (GO:0055085)
brown	Os02g0111600	WAK5	Wall-associated receptor kinase 11, Negative regulation of stature, leaf angle, and seed length, Regulation of cell elongation, Cell wall monitor	ATP binding (GO:0005524); calcium ion binding (GO:0005509); polysaccharide binding (GO:0030247); protein kinase activity (GO:0004672)		cell surface receptor signaling pathway (GO:0007166); protein phosphorylation (GO:0006468)
brown	Os02g0131300	At2g21870	Similar to Mitochondrial ATP synthase			pollen development (GO:0009555)
brown	Os02g0162500	RPS14C	Similar to 40S ribosomal protein S14	structural constituent of ribosome (GO:0003735)	ribosome (GO:0005840)	translation (GO:0006412)
brown	Os02g0172600	HMA9	Heavy metal P-Type ATPase 6, Copper efflux protein	ATP binding (GO:0005524); ATP hydrolysis activity (GO:0016887); ATPase-coupled monoatomic cation transmembrane transporter activity (GO:0019829); copper ion binding (GO:0005507); metal ion binding (GO:0046872); nucleotide binding (GO:0000166); transporter activity (GO:0005215)	membrane (GO:0016020)	monoatomic cation transport (GO:0006812)
brown	Os02g0215200	HDAC2	Class-I type histone deacetylase, Vegetative growth	histone deacetylase activity (GO:0004407)
brown	Os02g0249700	--	Cyclin-like F-box domain containing protein	protein binding (GO:0005515)
brown	Os02g0254550	--	Zinc finger, BED-type predicted domain containing protein	DNA binding (GO:0003677); protein dimerization activity (GO:0046983)
brown	Os02g0282900	ABCE2	Similar to 68 kDa protein HP68	ATP binding (GO:0005524); ATP hydrolysis activity (GO:0016887)
brown	Os02g0585100	RGA5	Similar to ATFP4	metal ion binding (GO:0046872)
brown	Os02g0614300	PLT2	Similar to ANT-like protein	DNA binding (GO:0003677); DNA-binding transcription factor activity (GO:0003700)		regulation of DNA-templated transcription (GO:0006355)
brown	Os02g0617800	--	Hypothetical gene
brown	Os02g0708100	CARA	Similar to Carbamoyl phosphate synthetase small subunit (EC 6.3.5.5)	carbamoyl-phosphate synthase (glutamine-hydrolyzing) activity (GO:0004088)		'de novo' pyrimidine nucleobase biosynthetic process (GO:0006207); glutamine metabolic process (GO:0006541)
brown	Os02g0785800	RPL35AA	Similar to Ribosomal protein L35A	structural constituent of ribosome (GO:0003735)	ribosome (GO:0005840)	translation (GO:0006412)
brown	Os02g0789600	CYPRO4	Similar to DEM2	protein binding (GO:0005515)
brown	Os02g0815500	Os02g0815500	S-nitrosoglutathione reductase, Root growth tolerance to ammonium, Potassium homeostasis	S-(hydroxymethyl)glutathione dehydrogenase [NAD(P)+] activity (GO:0051903); oxidoreductase activity (GO:0016491); zinc ion binding (GO:0008270)		obsolete ethanol oxidation (GO:0006069)
brown	Os02g0821200	RPL28A	Ribosomal protein L28e domain containing protein	structural constituent of ribosome (GO:0003735)	ribosome (GO:0005840)	translation (GO:0006412)
brown	Os03g0129100	MLO1	Seven transmembrane protein MLO2		membrane (GO:0016020)	defense response (GO:0006952)
brown	Os03g0130900	PBL21	Serine/threonine protein kinase domain containing protein	ATP binding (GO:0005524); protein kinase activity (GO:0004672)		protein phosphorylation (GO:0006468)
brown	Os03g0152400	4CLL1	Similar to 4-coumarate--CoA ligase-like 1
brown	Os03g0161200	SULTR3;1	Similar to Sulphate transporter	secondary active sulfate transmembrane transporter activity (GO:0008271)	membrane (GO:0016020)	sulfate transport (GO:0008272); transmembrane transport (GO:0055085)
brown	Os03g0177900	REFA1	Elongation factor 1 alpha	GTP binding (GO:0005525); GTPase activity (GO:0003924); translation elongation factor activity (GO:0003746)		translational elongation (GO:0006414)
brown	Os03g0188400	BHLH94	Basic helix-loop-helix (bHLH) protein, Defense to brown planthopper	protein dimerization activity (GO:0046983)
brown	Os03g0196800	RPS10	Similar to Cyanelle 30S ribosomal protein S10	RNA binding (GO:0003723); structural constituent of ribosome (GO:0003735)	ribosome (GO:0005840)	translation (GO:0006412)
brown	Os03g0206700	SR1IP1	BTB/POZ fold domain containing protein	protein binding (GO:0005515)
brown	Os03g0207400	Os03g0207400	Similar to Protein phosphatase 2C-like	cation binding (GO:0043169); protein serine/threonine phosphatase activity (GO:0004722)		protein dephosphorylation (GO:0006470)
brown	Os03g0295500	At3g06310	CHCH domain containing protein
brown	Os03g0306800	CP12-1	Similar to CP12 (Fragment)
brown	Os03g0310000	At4g16230	Lipase, GDSL domain containing protein
brown	Os03g0323200	CHLH	Similar to Magnesium-chelatase subunit H family protein, expressed
brown	Os03g0336500	VPA0103	Similar to Protein LRP16
brown	Os03g0390400	COX6B-1	Similar to Cytochrome c oxidase subunit 6b		mitochondrion (GO:0005739); respiratory chain complex IV (GO:0045277)
brown	Os03g0588100	--	Hypothetical conserved gene
brown	Os03g0610800	Os03g0610800	Similar to Protein zx	serine-type endopeptidase inhibitor activity (GO:0004867)	extracellular space (GO:0005615)
brown	Os03g0730000	LCAT1	Lecithin:cholesterol acyltransferase family protein	O-acyltransferase activity (GO:0008374)		lipid metabolic process (GO:0006629)
brown	Os03g0735300	RPP25L	Alba, DNA/RNA-binding protein family protein	nucleic acid binding (GO:0003676)
brown	Os03g0798600	RPS15	Similar to 40S ribosomal protein S15 (Fragment)	RNA binding (GO:0003723); structural constituent of ribosome (GO:0003735)	ribosome (GO:0005840); small ribosomal subunit (GO:0015935)	translation (GO:0006412)
brown	Os03g0810800	ZSD1	Short-chain alcohol dehydrogenase, ABA biosynthesis, Lesion mimic formation, Disease-resistance, Seed dormancy
brown	Os03g0815100	NAC002	NAC-domain transcription factor, Response to infection by M. grisea, MeJA-mediated signaling pathway, Drought and salinitytolerance	DNA binding (GO:0003677)		regulation of DNA-templated transcription (GO:0006355)
brown	Os03g0840200	--	Six-bladed beta-propeller, TolB-like domain containing protein
brown	Os03g0850800	At4g14100	Similar to transferase, transferring glycosyl groups
brown	Os04g0105400	At1g18000	Similar to B0616E02-H0507E05.3 protein
brown	Os04g0339400	Os04g0339400	Aldo-keto reductase, Tolerance to cadmium stress
brown	Os04g0475600	DAO	2-oxoglutarate-dependent-Fe (II) dioxygenase, Anther dehiscence, Pollen fertility, Seed initiation, Maintenance of auxin homeostasis in reproductive organs
brown	Os04g0476700	IRL3	Intracellular Ras-group-related leucinerich repeat protein 3	protein binding (GO:0005515)
brown	Os04g0578400	CA2	Similar to Beta-ring hydroxylase (Fragment)	oxidoreductase activity (GO:0016491)
brown	Os04g0687100	IPP	Similar to Soluble inorganic pyrophosphatase (EC 3.6.1.1) (Pyrophosphate phospho- hydrolase) (PPase)	inorganic diphosphate phosphatase activity (GO:0004427); magnesium ion binding (GO:0000287)	cytoplasm (GO:0005737)	phosphate-containing compound metabolic process (GO:0006796)
brown	Os04g0691400	NPF5.13	Similar to POT family protein	transmembrane transporter activity (GO:0022857)	membrane (GO:0016020)	transmembrane transport (GO:0055085)
brown	Os05g0371500	--	Conserved hypothetical protein
brown	Os05g0399200	--	Similar to Endo-1,3%3B1,4-beta-D-glucanase precursor (EC 3.2.1.-)	hydrolase activity (GO:0016787)
brown	Os05g0400400	QCR9	Similar to Ubiquinol-cytochrome c reductase complex 8.0 kDa protein (EC 1.10.2.2)		mitochondrial respiratory chain complex III (GO:0005750)
brown	Os05g0445900	ROS1C	5-methylcytosine DNA glycosylase/lyase, Demethylation of retrotransposon Tos17, Promotion of Tos17 transposition, Seed development	DNA N-glycosylase activity (GO:0019104); DNA demethylase activity (GO:0035514); catalytic activity (GO:0003824)		DNA repair (GO:0006281); base-excision repair (GO:0006284); obsolete DNA demethylation (GO:0080111)
brown	Os05g0459900	RPL36C	60 S ribosomal protein L36-2, Modulation of panicle spreading, Resistance to rice false smut (RFS)	structural constituent of ribosome (GO:0003735)	ribosome (GO:0005840)	translation (GO:0006412)
brown	Os05g0524100	--	Conserved hypothetical protein
brown	Os05g0549700	TS1	Similar to Threonine synthase, chloroplast precursor (EC 4.2.3.1) (TS)	pyridoxal phosphate binding (GO:0030170)		amino acid metabolic process (GO:0006520)
brown	Os05g0588100	--	Similar to Biostress-resistance-related protein (Fragment)	hydrolase activity (GO:0016787)
brown	Os06g0264800	CURT1A	Similar to Threonine endopeptidase		thylakoid (GO:0009579)
brown	Os06g0646500	At5g13450	Similar to ATP synthase delta chain, mitochondrial precursor (EC 3.6.3.14) (Oligomycin sensitivity conferral protein) (OSCP)		membrane (GO:0016020)	proton motive force-driven ATP synthesis (GO:0015986)
brown	Os06g0685300	SYT3	Similar to predicted protein	lipid binding (GO:0008289)
brown	Os06g0686400	--	Bifunctional inhibitor/plant lipid transfer protein/seed storage domain containing protein
brown	Os07g0207400	RPS2D	Similar to RF12 protein (Fragment)	RNA binding (GO:0003723); structural constituent of ribosome (GO:0003735)	ribosome (GO:0005840); small ribosomal subunit (GO:0015935)	translation (GO:0006412)
brown	Os07g0222300	TIF3E1	Eukaryotic translation initiation factor 3 subunit E, Organ growth and pollen development	translation initiation factor activity (GO:0003743)	cytoplasm (GO:0005737); eukaryotic translation initiation factor 3 complex (GO:0005852)
brown	Os07g0229900	RPS12	Ribosomal protein S12e domain containing protein	structural constituent of ribosome (GO:0003735)	ribosome (GO:0005840)	translation (GO:0006412)
brown	Os07g0503500	UGT71K1	Glucosyltransferase, Insect resistance	UDP-glycosyltransferase activity (GO:0008194)
brown	Os07g0569600	RBCX2	Chaperonin-like RbcX domain containing protein	protein folding chaperone (GO:0044183)		ribulose bisphosphate carboxylase complex assembly (GO:0110102)
brown	Os07g0589200	SCL32	GRAS transcription factor domain containing protein
brown	Os07g0611600	--	DNA-directed RNA polymerase III, subunit Rpc31 domain containing protein			transcription by RNA polymerase III (GO:0006383)
brown	Os07g0621201	--	Conserved hypothetical protein
brown	Os07g0640100	At3g12260	Complex 1 LYR protein family protein		obsolete mitochondrial respiratory chain complex I (GO:0005747)
brown	Os07g0650000	--	Hypothetical protein
brown	Os07g0658200	RPS9M	Similar to 30S ribosomal protein S9	structural constituent of ribosome (GO:0003735)	ribosome (GO:0005840)	translation (GO:0006412)
brown	Os07g0662500	Os07g0662500	Similar to Elongation factor 1-beta' (EF-1-beta')	translation elongation factor activity (GO:0003746)	eukaryotic translation elongation factor 1 complex (GO:0005853)	translational elongation (GO:0006414)
brown	Os07g0680300	UCRY	Similar to Ubiquinol-cytochrome c reductase complex 6.7 kDa protein (EC 1.10.2.2) (CR6)
brown	Os07g0693600	ESK1	Protein of unknown function DUF231, plant domain containing protein	O-acetyltransferase activity (GO:0016413); transferase activity (GO:0016740)
brown	Os08g0128500	RPL37A	Similar to 60S ribosomal protein L37 (Fragment)	structural constituent of ribosome (GO:0003735)	ribosome (GO:0005840)	translation (GO:0006412)
brown	Os08g0129800	--	Hypothetical conserved gene
brown	Os08g0135900	TSB2	Similar to Tryptophan synthase beta chain 1 (EC 4.2.1.20) (Orange pericarp 1) (Fragment)	tryptophan synthase activity (GO:0004834)		tryptophan biosynthetic process (GO:0000162); tryptophan metabolic process (GO:0006568)
brown	Os08g0161700	At3g03070	NADH dehydrogenase [ubiquinone] (complex I), iron-sulphur protein 6, mitochondria domain containing protein		obsolete mitochondrial respiratory chain complex I (GO:0005747)
brown	Os08g0174100	5MAT	Similar to transferase family protein
brown	Os08g0204632	--	Conserved hypothetical protein
brown	Os08g0229601	--	Hypothetical conserved gene		exocyst (GO:0000145)	exocytosis (GO:0006887)
brown	Os08g0234000	RPL7C	Similar to 60S ribosomal protein L7-2
brown	Os08g0238700	--	Conserved hypothetical protein
brown	Os08g0302000	PER40	Similar to Peroxidase 40 precursor (EC 1.11.1.7) (Atperox P40)	heme binding (GO:0020037); peroxidase activity (GO:0004601)		hydrogen peroxide catabolic process (GO:0042744); response to oxidative stress (GO:0006979)
brown	Os08g0343000	CRK10	Response to submergence, Response to Xanthomonas oryzae pv. oryzae in resistant rice genotype	ATP binding (GO:0005524); protein kinase activity (GO:0004672)		cell surface receptor signaling pathway (GO:0007166); protein phosphorylation (GO:0006468)
brown	Os08g0406400	SULTR1;2	Similar to Sulfate transporter (Fragment)		membrane (GO:0016020)	transmembrane transport (GO:0055085)
brown	Os08g0505300	RPL31	Similar to 60S ribosomal protein L31	structural constituent of ribosome (GO:0003735)	ribosome (GO:0005840)	translation (GO:0006412)
brown	Os08g0544800	PCF2	PCF2	DNA-binding transcription factor activity (GO:0003700)
brown	Os08g0550600	--	Hypothetical conserved gene	antiporter activity (GO:0015297)	membrane (GO:0016020)	monoatomic cation transport (GO:0006812); proton transmembrane transport (GO:1902600); transmembrane transport (GO:0055085)
brown	Os09g0123500	--	Tetratricopeptide-like helical domain containing protein	protein binding (GO:0005515)
brown	Os09g0242800	--	Zinc finger, RING/FYVE/PHD-type domain containing protein
brown	Os09g0258600	RPL17	Similar to 60S ribosomal protein L17-1	structural constituent of ribosome (GO:0003735)	large ribosomal subunit (GO:0015934); ribosome (GO:0005840)	translation (GO:0006412)
brown	Os09g0440700	COPT5.1	Copper transporter 7, Control of root-to-shoot copper translocation, Cu homoeostasis	copper ion transmembrane transporter activity (GO:0005375)	membrane (GO:0016020)	copper ion transmembrane transport (GO:0035434)
brown	Os09g0441400	CYP92C6	Similar to Elicitor-inducible cytochrome P450	heme binding (GO:0020037); iron ion binding (GO:0005506); monooxygenase activity (GO:0004497)
brown	Os09g0506800	PAIR2	Similar to Meiotic asynaptic mutant 1
[truncated: 307 more rows]

## Sheet: Supplementary Table 6
Table S6. Metabolite expression levels in perennial rice (Yunda109) and annual rice (RD23) 7 days after fertilization
[truncated: 3 more rows]

[truncated: 2 more sheets: Supplementary Table 7, Supplementary Table 8]
